# Supplementary material for: Analysis of rod/cone gap junctions from the reconstruction of mouse photoreceptor terminals
Source: eLife. 2022 Apr 26;11:e73039. doi: 10.7554/eLife.73039 (PMC9170248; doi:10.7554/eLife.73039)
Supplement: Figure 4—source data 1. — KNOSSOS data file of skeletons for Figures 4 and 5. [file elife-73039-fig4-data1.zip]

Archive with 17 entries (17 files):
- annotation.xml
- mergelist.txt
- 080823_e2006_mouseHRP_mag1x18y11z7.seg.sz
- 080823_e2006_mouseHRP_mag1x18y12z7.seg.sz
- 080823_e2006_mouseHRP_mag1x17y11z7.seg.sz
- 080823_e2006_mouseHRP_mag1x18y10z7.seg.sz
- 080823_e2006_mouseHRP_mag1x17y12z7.seg.sz
- 080823_e2006_mouseHRP_mag1x16y12z7.seg.sz
- 080823_e2006_mouseHRP_mag1x17y10z7.seg.sz
- 080823_e2006_mouseHRP_mag1x16y11z7.seg.sz
- 080823_e2006_mouseHRP_mag1x17y12z8.seg.sz
- 080823_e2006_mouseHRP_mag1x16y10z7.seg.sz
- 080823_e2006_mouseHRP_mag1x17y11z8.seg.sz
- 080823_e2006_mouseHRP_mag1x17y10z8.seg.sz
- 080823_e2006_mouseHRP_mag1x18y12z8.seg.sz
- 080823_e2006_mouseHRP_mag1x18y10z8.seg.sz
- 080823_e2006_mouseHRP_mag1x18y11z8.seg.sz
