# Supplementary material for: Analysis of rod/cone gap junctions from the reconstruction of mouse photoreceptor terminals
Source: eLife. 2022 Apr 26;11:e73039. doi: 10.7554/eLife.73039 (PMC9170248; doi:10.7554/eLife.73039)
Supplement: Figure 4—source data 1. — KNOSSOS data file of skeletons for Figures 4 and 5. [file elife-73039-fig4-data1.zip › annotation.xml]

<?xml version="1.0" encoding="UTF-8"?>
<things>
    <parameters>
        <experiment name="080823_e2006_mouseHRP"/>
        <lastsavedin version="v5.1-430-ge8a902d2"/>
        <createdin version="v5.1"/>
        <guiMode mode="none"/>
        <dataset path="file::/resources/datasets/e2006.pyk.conf" overlay="1"/>
        <MovementArea min.x="0" min.y="0" min.z="0" max.x="8192" max.y="7424" max.z="3200"/>
        <scale x="16.5" y="16.5" z="25"/>
        <RadiusLocking enableCommentLocking="0" lockingRadius="100" lockToNodesWithComment="seed"/>
        <time ms="802440000" checksum="d0dc094b4f5e105083650afc61c777d8608ed0a771343e0e9d90af90c3590ebe"/>
        <activeNode id="38373"/>
        <segmentation backgroundId="0"/>
        <editPosition x="2115" y="1854" z="1081"/>
        <skeletonVPState E0="-0.00696295" E1="0.00436242" E2="1.00005" E3="0" E4="0.824801" E5="0.565506" E6="0.00328965" E7="0" E8="-0.565444" E9="0.824791" E10="-0.00751614" E11="0" E12="27981.6" E13="937.945" E14="15955.7" E15="1" translateX="53688" translateY="52391.9"/>
        <vpSettingsZoom XYPlane="1" XZPlane="1" YZPlane="1" SkelVP="0.323222"/>
    </parameters>
    <thing id="4" visible="1" color.r="0" color.g="0" color.b="1" color.a="1" comment="Cone 2">
        <nodes>
            <node id="1" radius="3" x="2367" y="1512" z="1166" inVp="2" inMag="2" time="4079548" comment="First Node"/>
            <node id="2" radius="3" x="2365" y="1524" z="1067" inVp="2" inMag="2" time="4085703"/>
            <node id="3" radius="3" x="2361" y="1545" z="1043" inVp="2" inMag="2" time="4088422"/>
            <node id="4" radius="3" x="2361" y="1559" z="1018" inVp="2" inMag="2" time="4089589"/>
            <node id="5" radius="3" x="2357" y="1570" z="1005" inVp="2" inMag="2" time="4091975"/>
            <node id="6" radius="3" x="2349" y="1577" z="999" inVp="2" inMag="2" time="4105602"/>
            <node id="7" radius="3" x="2345" y="1597" z="974" inVp="2" inMag="2" time="4109088"/>
            <node id="8" radius="3" x="2365" y="1373" z="1207" inVp="2" inMag="2" time="4156996"/>
            <node id="9" radius="3" x="2355" y="1330" z="1218" inVp="2" inMag="2" time="4161132"/>
            <node id="10" radius="3" x="2345" y="1317" z="1240" inVp="2" inMag="2" time="4167220"/>
            <node id="11" radius="3" x="2329" y="1302" z="1249" inVp="2" inMag="2" time="4170790"/>
            <node id="12" radius="3" x="2313" y="1300" z="1249" inVp="2" inMag="2" time="4179530"/>
            <node id="13" radius="3" x="2297" y="1275" z="1249" inVp="2" inMag="2" time="4183533"/>
            <node id="14" radius="3" x="2279" y="1243" z="1259" inVp="2" inMag="2" time="4187770"/>
            <node id="15" radius="3" x="2269" y="1222" z="1260" inVp="2" inMag="2" time="4192457"/>
            <node id="16" radius="3" x="2267" y="1166" z="1274" inVp="2" inMag="2" time="4197961"/>
            <node id="17" radius="3" x="2257" y="1155" z="1288" inVp="2" inMag="2" time="4204186"/>
            <node id="18" radius="3" x="2229" y="1146" z="1296" inVp="0" inMag="2" time="4226787"/>
            <node id="19" radius="3" x="2209" y="1144" z="1300" inVp="0" inMag="2" time="4232708"/>
            <node id="20" radius="3" x="2193" y="1166" z="1304" inVp="0" inMag="2" time="4238563"/>
            <node id="21" radius="3" x="2278" y="1112" z="1278" inVp="0" inMag="2" time="4271425"/>
            <node id="22" radius="3" x="2278" y="1079" z="1274" inVp="2" inMag="2" time="4296712"/>
            <node id="23" radius="3" x="2288" y="1061" z="1267" inVp="2" inMag="2" time="4302584"/>
            <node id="24" radius="3" x="2294" y="1047" z="1268" inVp="2" inMag="2" time="4311557"/>
            <node id="25" radius="3" x="2308" y="1020" z="1258" inVp="2" inMag="2" time="4316245"/>
            <node id="26" radius="3" x="2308" y="1008" z="1257" inVp="2" inMag="2" time="4323068"/>
            <node id="27" radius="3" x="2320" y="996" z="1249" inVp="2" inMag="2" time="4338130"/>
            <node id="28" radius="3" x="2330" y="980" z="1243" inVp="2" inMag="2" time="4344352"/>
            <node id="29" radius="3" x="2338" y="982" z="1239" inVp="2" inMag="2" time="4350974"/>
            <node id="30" radius="3" x="2344" y="989" z="1238" inVp="2" inMag="2" time="4354060"/>
            <node id="31" radius="3" x="2355" y="1325" z="1197" inVp="2" inMag="2" time="4453594"/>
            <node id="32" radius="3" x="2355" y="1305" z="1194" inVp="2" inMag="2" time="4455729"/>
            <node id="33" radius="3" x="2355" y="1290" z="1196" inVp="2" inMag="2" time="4457297"/>
            <node id="34" radius="3" x="2345" y="1288" z="1196" inVp="2" inMag="2" time="4461133"/>
            <node id="35" radius="3" x="2339" y="1286" z="1189" inVp="2" inMag="2" time="4464269"/>
            <node id="36" radius="3" x="2331" y="1290" z="1186" inVp="2" inMag="2" time="4468306"/>
            <node id="37" radius="3" x="2319" y="1287" z="1179" inVp="2" inMag="2" time="4471892"/>
            <node id="38" radius="3" x="2309" y="1283" z="1169" inVp="2" inMag="2" time="4476863"/>
            <node id="39" radius="3" x="2299" y="1277" z="1165" inVp="2" inMag="2" time="4481683"/>
            <node id="40" radius="3" x="2293" y="1263" z="1157" inVp="2" inMag="2" time="4490890"/>
            <node id="41" radius="3" x="2279" y="1263" z="1159" inVp="2" inMag="2" time="4496828"/>
            <node id="42" radius="3" x="2263" y="1255" z="1161" inVp="2" inMag="2" time="4503469"/>
            <node id="43" radius="3" x="2241" y="1241" z="1160" inVp="2" inMag="2" time="4509073"/>
            <node id="44" radius="3" x="2233" y="1233" z="1159" inVp="2" inMag="2" time="4515262"/>
            <node id="45" radius="3" x="2212" y="1228" z="1159" inVp="0" inMag="2" time="4524703"/>
            <node id="46" radius="3" x="2203" y="1234" z="1173" inVp="1" inMag="2" time="4575461"/>
            <node id="47" radius="3" x="2205" y="1242" z="1183" inVp="1" inMag="2" time="4580365"/>
            <node id="48" radius="3" x="2367" y="1613" z="1237" inVp="2" inMag="2" time="4751125"/>
            <node id="49" radius="3" x="2367" y="1625" z="1238" inVp="2" inMag="2" time="4754460"/>
            <node id="50" radius="3" x="2367" y="1662" z="1224" inVp="2" inMag="2" time="4756230"/>
            <node id="51" radius="3" x="2369" y="1675" z="1233" inVp="2" inMag="2" time="4816529"/>
            <node id="52" radius="3" x="2369" y="1683" z="1233" inVp="2" inMag="2" time="4818447"/>
            <node id="53" radius="3" x="2333" y="1602" z="1231" inVp="2" inMag="2" time="4884251"/>
            <node id="54" radius="3" x="2317" y="1616" z="1245" inVp="2" inMag="2" time="4887887"/>
            <node id="55" radius="3" x="2285" y="1620" z="1262" inVp="2" inMag="2" time="4891840"/>
            <node id="56" radius="3" x="2273" y="1606" z="1267" inVp="2" inMag="2" time="4894159"/>
            <node id="57" radius="3" x="2259" y="1607" z="1265" inVp="2" inMag="2" time="4897394"/>
            <node id="58" radius="3" x="2249" y="1607" z="1259" inVp="2" inMag="2" time="4900080"/>
            <node id="59" radius="3" x="2239" y="1598" z="1255" inVp="2" inMag="2" time="4902799"/>
            <node id="60" radius="3" x="2229" y="1593" z="1248" inVp="2" inMag="2" time="4905668"/>
            <node id="61" radius="3" x="2221" y="1575" z="1240" inVp="2" inMag="2" time="4908019"/>
            <node id="62" radius="3" x="2211" y="1570" z="1224" inVp="2" inMag="2" time="4918711"/>
            <node id="63" radius="3" x="2209" y="1570" z="1213" inVp="2" inMag="2" time="4928790"/>
            <node id="64" radius="3" x="2199" y="1578" z="1211" inVp="2" inMag="2" time="4931509"/>
            <node id="65" radius="3" x="2191" y="1571" z="1193" inVp="2" inMag="2" time="4940833"/>
            <node id="66" radius="3" x="2189" y="1563" z="1173" inVp="2" inMag="2" time="4968838"/>
            <node id="67" radius="3" x="2189" y="1548" z="1167" inVp="2" inMag="2" time="4970523"/>
            <node id="68" radius="3" x="2193" y="1535" z="1168" inVp="2" inMag="2" time="4980317"/>
            <node id="69" radius="3" x="2195" y="1522" z="1178" inVp="2" inMag="2" time="4985837"/>
            <node id="70" radius="3" x="2221" y="1609" z="1247" inVp="2" inMag="2" time="5048390"/>
            <node id="71" radius="3" x="2217" y="1623" z="1250" inVp="2" inMag="2" time="5054544"/>
            <node id="72" radius="3" x="2211" y="1642" z="1253" inVp="2" inMag="2" time="5058631"/>
            <node id="73" radius="3" x="2207" y="1659" z="1249" inVp="2" inMag="2" time="5062100"/>
            <node id="74" radius="3" x="2199" y="1674" z="1244" inVp="2" inMag="2" time="5065953"/>
            <node id="75" radius="3" x="2189" y="1686" z="1242" inVp="2" inMag="2" time="5073109"/>
            <node id="76" radius="3" x="2175" y="1702" z="1236" inVp="2" inMag="2" time="5076579"/>
            <node id="77" radius="3" x="2163" y="1702" z="1234" inVp="2" inMag="2" time="5081199"/>
            <node id="78" radius="3" x="2243" y="1607" z="1275" inVp="2" inMag="2" time="5135928"/>
            <node id="79" radius="3" x="2243" y="1615" z="1283" inVp="2" inMag="2" time="5138230"/>
            <node id="80" radius="3" x="2243" y="1625" z="1301" inVp="2" inMag="2" time="5139481"/>
            <node id="81" radius="3" x="2349" y="1500" z="1249" inVp="2" inMag="2" time="5161934"/>
            <node id="82" radius="3" x="2331" y="1517" z="1276" inVp="2" inMag="2" time="5164820"/>
            <node id="83" radius="3" x="2323" y="1537" z="1294" inVp="2" inMag="2" time="5166739"/>
            <node id="84" radius="3" x="2317" y="1562" z="1308" inVp="2" inMag="2" time="5169641"/>
            <node id="85" radius="3" x="2313" y="1595" z="1308" inVp="2" inMag="2" time="5176796"/>
            <node id="86" radius="3" x="2303" y="1596" z="1308" inVp="2" inMag="2" time="5181216"/>
            <node id="87" radius="3" x="2365" y="1587" z="1245" inVp="2" inMag="1" time="5477946"/>
            <node id="88" radius="3" x="2374" y="1593" z="1256" inVp="2" inMag="1" time="5487954"/>
            <node id="89" radius="3" x="2380" y="1605" z="1262" inVp="2" inMag="1" time="5491624"/>
            <node id="90" radius="3" x="2359" y="1461" z="1034" inVp="2" inMag="1" time="5641450"/>
            <node id="91" radius="3" x="2352" y="1470" z="1026" inVp="2" inMag="1" time="5646105"/>
            <node id="92" radius="3" x="2339" y="1484" z="1014" inVp="2" inMag="1" time="5683851"/>
            <node id="93" radius="3" x="2329" y="1484" z="1000" inVp="2" inMag="1" time="5694026"/>
            <node id="94" radius="3" x="2321" y="1485" z="998" inVp="2" inMag="1" time="5699146"/>
            <node id="95" radius="3" x="2311" y="1490" z="990" inVp="2" inMag="1" time="5702501"/>
            <node id="96" radius="3" x="2298" y="1490" z="989" inVp="2" inMag="1" time="5722500"/>
            <node id="97" radius="3" x="2286" y="1477" z="991" inVp="2" inMag="1" time="5728439"/>
            <node id="98" radius="3" x="2279" y="1465" z="989" inVp="2" inMag="1" time="5735277"/>
            <node id="99" radius="3" x="2282" y="1456" z="989" inVp="1" inMag="1" time="5760400"/>
            <node id="100" radius="3" x="2284" y="1490" z="979" inVp="2" inMag="1" time="5783101"/>
            <node id="101" radius="3" x="2272" y="1488" z="980" inVp="2" inMag="1" time="5787639"/>
            <node id="102" radius="3" x="2262" y="1482" z="973" inVp="2" inMag="1" time="5791291"/>
            <node id="103" radius="3" x="2248" y="1495" z="970" inVp="2" inMag="1" time="5795094"/>
            <node id="104" radius="3" x="2234" y="1500" z="972" inVp="2" inMag="1" time="5799581"/>
            <node id="105" radius="3" x="2223" y="1505" z="963" inVp="2" inMag="1" time="5806053"/>
            <node id="106" radius="3" x="2220" y="1504" z="953" inVp="0" inMag="1" time="5827822"/>
            <node id="107" radius="3" x="2226" y="1500" z="945" inVp="0" inMag="1" time="5836629"/>
            <node id="108" radius="3" x="2225" y="1483" z="942" inVp="0" inMag="1" time="5848639"/>
            <node id="109" radius="3" x="2223" y="1479" z="935" inVp="0" inMag="1" time="5852894"/>
            <node id="110" radius="3" x="2332" y="1493" z="1016" inVp="2" inMag="1" time="5886704"/>
            <node id="111" radius="3" x="2326" y="1503" z="1020" inVp="1" inMag="1" time="5906903"/>
            <node id="112" radius="3" x="2328" y="1510" z="1027" inVp="1" inMag="1" time="5912358"/>
            <node id="113" radius="3" x="2327" y="1515" z="1032" inVp="1" inMag="1" time="5918780"/>
            <node id="114" radius="3" x="2351" y="1520" z="1023" inVp="1" inMag="1" time="5932707"/>
            <node id="115" radius="3" x="2367" y="1533" z="1009" inVp="1" inMag="1" time="5935893"/>
            <node id="116" radius="3" x="2369" y="1534" z="1003" inVp="0" inMag="1" time="5947838"/>
            <node id="117" radius="3" x="2349" y="1482" z="1045" inVp="2" inMag="1" time="6012727"/>
            <node id="118" radius="3" x="2354" y="1497" z="1048" inVp="2" inMag="1" time="6016145"/>
            <node id="119" radius="3" x="2351" y="1508" z="1041" inVp="0" inMag="1" time="6027905"/>
            <node id="120" radius="3" x="2346" y="1376" z="1123" inVp="2" inMag="1" time="6119664"/>
            <node id="121" radius="3" x="2340" y="1334" z="1130" inVp="2" inMag="1" time="6129573"/>
            <node id="122" radius="3" x="2340" y="1290" z="1116" inVp="2" inMag="1" time="6131324"/>
            <node id="123" radius="3" x="2324" y="1290" z="1110" inVp="2" inMag="1" time="6136979"/>
            <node id="124" radius="3" x="2314" y="1294" z="1103" inVp="2" inMag="1" time="6144034"/>
            <node id="125" radius="3" x="2313" y="1297" z="1095" inVp="0" inMag="1" time="6352908"/>
            <node id="126" radius="3" x="2310" y="1306" z="1088" inVp="1" inMag="1" time="6389139"/>
            <node id="127" radius="3" x="2307" y="1315" z="1093" inVp="1" inMag="1" time="6392475"/>
            <node id="128" radius="3" x="2309" y="1320" z="1097" inVp="1" inMag="1" time="6397913"/>
            <node id="129" radius="3" x="2310" y="1279" z="1116" inVp="2" inMag="1" time="6433277"/>
            <node id="130" radius="3" x="2304" y="1269" z="1111" inVp="2" inMag="1" time="6436129"/>
            <node id="131" radius="3" x="2297" y="1260" z="1113" inVp="2" inMag="1" time="6444603"/>
            <node id="132" radius="3" x="2338" y="1388" z="1151" inVp="2" inMag="1" time="6534676"/>
            <node id="133" radius="3" x="2329" y="1359" z="1164" inVp="2" inMag="1" time="6537896"/>
            <node id="134" radius="3" x="2320" y="1351" z="1181" inVp="2" inMag="1" time="6548089"/>
            <node id="135" radius="3" x="2313" y="1323" z="1196" inVp="2" inMag="1" time="6565670"/>
            <node id="136" radius="3" x="2304" y="1323" z="1195" inVp="2" inMag="1" time="6571541"/>
            <node id="137" radius="3" x="2293" y="1330" z="1200" inVp="1" inMag="1" time="6594576"/>
            <node id="138" radius="3" x="2283" y="1343" z="1204" inVp="1" inMag="1" time="6598312"/>
            <node id="139" radius="3" x="2316" y="1363" z="1197" inVp="2" inMag="1" time="6622351"/>
            <node id="140" radius="3" x="2309" y="1369" z="1198" inVp="2" inMag="1" time="6629289"/>
            <node id="141" radius="3" x="2348" y="1422" z="1079" inVp="2" inMag="2" time="6890539"/>
            <node id="142" radius="3" x="2340" y="1401" z="1066" inVp="2" inMag="2" time="6893291"/>
            <node id="143" radius="3" x="2328" y="1379" z="1049" inVp="2" inMag="2" time="6895743"/>
            <node id="144" radius="3" x="2318" y="1360" z="1045" inVp="2" inMag="2" time="6897978"/>
            <node id="145" radius="3" x="2308" y="1349" z="1040" inVp="2" inMag="2" time="6900399"/>
            <node id="146" radius="3" x="2309" y="1343" z="1034" inVp="0" inMag="2" time="6920899"/>
            <node id="147" radius="3" x="2315" y="1447" z="1126" inVp="2" inMag="2" time="6969790"/>
            <node id="148" radius="3" x="2287" y="1422" z="1102" inVp="2" inMag="2" time="6972576"/>
            <node id="149" radius="3" x="2251" y="1405" z="1092" inVp="2" inMag="2" time="6982116"/>
            <node id="150" radius="3" x="2219" y="1411" z="1080" inVp="2" inMag="2" time="6985937"/>
            <node id="151" radius="3" x="2189" y="1415" z="1076" inVp="2" inMag="2" time="6989339"/>
            <node id="152" radius="3" x="2157" y="1407" z="1064" inVp="2" inMag="2" time="6994243"/>
            <node id="153" radius="3" x="2121" y="1392" z="1065" inVp="2" inMag="2" time="6997679"/>
            <node id="154" radius="3" x="2081" y="1364" z="1067" inVp="2" inMag="2" time="7000948"/>
            <node id="155" radius="3" x="2045" y="1338" z="1071" inVp="2" inMag="2" time="7004418"/>
            <node id="156" radius="3" x="2011" y="1311" z="1073" inVp="2" inMag="2" time="7008321"/>
            <node id="157" radius="3" x="1973" y="1296" z="1083" inVp="2" inMag="2" time="7012357"/>
            <node id="158" radius="3" x="1935" y="1308" z="1096" inVp="2" inMag="2" time="7016277"/>
            <node id="159" radius="3" x="1899" y="1340" z="1126" inVp="2" inMag="2" time="7020533"/>
            <node id="160" radius="3" x="1855" y="1373" z="1156" inVp="2" inMag="2" time="7025470"/>
            <node id="161" radius="3" x="1823" y="1384" z="1164" inVp="2" inMag="2" time="7028906"/>
            <node id="162" radius="3" x="1795" y="1385" z="1164" inVp="2" inMag="2" time="7034927"/>
            <node id="163" radius="3" x="1761" y="1381" z="1150" inVp="2" inMag="2" time="7039782"/>
            <node id="164" radius="3" x="1713" y="1356" z="1112" inVp="2" inMag="2" time="7044018"/>
            <node id="165" radius="3" x="1693" y="1327" z="1087" inVp="2" inMag="2" time="7046603"/>
            <node id="166" radius="3" x="1665" y="1297" z="1070" inVp="2" inMag="2" time="7049422"/>
            <node id="167" radius="3" x="1637" y="1249" z="1043" inVp="2" inMag="2" time="7054810"/>
            <node id="168" radius="3" x="1599" y="1216" z="1022" inVp="2" inMag="2" time="7058864"/>
            <node id="169" radius="3" x="1563" y="1202" z="1017" inVp="2" inMag="2" time="7062583"/>
            <node id="170" radius="3" x="1525" y="1195" z="1024" inVp="2" inMag="2" time="7065852"/>
            <node id="171" radius="3" x="1487" y="1211" z="1035" inVp="2" inMag="2" time="7069138"/>
            <node id="172" radius="3" x="1465" y="1211" z="1041" inVp="2" inMag="2" time="7071875"/>
            <node id="173" radius="3" x="1437" y="1216" z="1057" inVp="2" inMag="2" time="7074642"/>
            <node id="174" radius="3" x="1399" y="1209" z="1077" inVp="2" inMag="2" time="7078362"/>
            <node id="175" radius="3" x="1363" y="1201" z="1091" inVp="2" inMag="2" time="7082168"/>
            <node id="176" radius="3" x="1327" y="1192" z="1097" inVp="2" inMag="2" time="7085270"/>
            <node id="177" radius="3" x="1295" y="1181" z="1098" inVp="2" inMag="2" time="7088640"/>
            <node id="178" radius="3" x="1275" y="1167" z="1088" inVp="2" inMag="2" time="7091575"/>
            <node id="179" radius="3" x="1249" y="1144" z="1061" inVp="2" inMag="2" time="7093877"/>
            <node id="180" radius="3" x="1227" y="1127" z="1033" inVp="2" inMag="2" time="7096296"/>
            <node id="181" radius="3" x="1203" y="1119" z="999" inVp="2" inMag="2" time="7098714"/>
            <node id="182" radius="3" x="1177" y="1106" z="966" inVp="2" inMag="2" time="7101733"/>
            <node id="183" radius="3" x="1147" y="1104" z="943" inVp="2" inMag="2" time="7104402"/>
            <node id="184" radius="3" x="1121" y="1103" z="939" inVp="2" inMag="2" time="7107505"/>
            <node id="185" radius="3" x="1097" y="1098" z="939" inVp="2" inMag="2" time="7110824"/>
            <node id="186" radius="3" x="1069" y="1095" z="950" inVp="2" inMag="2" time="7114093"/>
            <node id="187" radius="3" x="1041" y="1085" z="963" inVp="2" inMag="2" time="7116979"/>
            <node id="188" radius="3" x="1015" y="1074" z="980" inVp="2" inMag="2" time="7119915"/>
            <node id="189" radius="3" x="989" y="1074" z="997" inVp="2" inMag="2" time="7122550"/>
            <node id="190" radius="3" x="967" y="1067" z="1013" inVp="2" inMag="2" time="7125252"/>
            <node id="191" radius="3" x="939" y="1056" z="1022" inVp="2" inMag="2" time="7127871"/>
            <node id="192" radius="3" x="915" y="1014" z="1020" inVp="2" inMag="2" time="7131040"/>
            <node id="193" radius="3" x="893" y="994" z="1022" inVp="2" inMag="2" time="7133592"/>
            <node id="194" radius="3" x="869" y="972" z="1019" inVp="2" inMag="2" time="7136628"/>
            <node id="195" radius="3" x="845" y="946" z="1006" inVp="2" inMag="2" time="7139131"/>
            <node id="196" radius="3" x="821" y="933" z="1001" inVp="2" inMag="2" time="7141667"/>
            <node id="197" radius="3" x="801" y="919" z="989" inVp="2" inMag="2" time="7144586"/>
            <node id="198" radius="3" x="775" y="923" z="981" inVp="2" inMag="2" time="7146971"/>
            <node id="199" radius="3" x="751" y="940" z="974" inVp="2" inMag="2" time="7149457"/>
            <node id="200" radius="3" x="727" y="955" z="975" inVp="2" inMag="2" time="7153510"/>
            <node id="201" radius="3" x="703" y="966" z="976" inVp="2" inMag="2" time="7155928"/>
            <node id="202" radius="3" x="677" y="980" z="978" inVp="2" inMag="2" time="7158447"/>
            <node id="203" radius="3" x="651" y="994" z="979" inVp="2" inMag="2" time="7161216"/>
            <node id="204" radius="3" x="623" y="1007" z="983" inVp="2" inMag="2" time="7163668"/>
            <node id="205" radius="3" x="599" y="1014" z="988" inVp="2" inMag="2" time="7166270"/>
            <node id="206" radius="3" x="567" y="1028" z="986" inVp="2" inMag="2" time="7169773"/>
            <node id="207" radius="3" x="531" y="1021" z="988" inVp="2" inMag="2" time="7172375"/>
            <node id="208" radius="3" x="493" y="1009" z="987" inVp="2" inMag="2" time="7175261"/>
            <node id="209" radius="3" x="475" y="1010" z="987" inVp="2" inMag="2" time="7186503"/>
            <node id="210" radius="3" x="465" y="1016" z="972" inVp="2" inMag="2" time="7210358"/>
            <node id="211" radius="3" x="453" y="990" z="985" inVp="2" inMag="2" time="7236178"/>
            <node id="212" radius="3" x="429" y="977" z="977" inVp="2" inMag="2" time="7240615"/>
            <node id="213" radius="3" x="397" y="936" z="948" inVp="2" inMag="2" time="7243417"/>
            <node id="214" radius="3" x="369" y="900" z="919" inVp="2" inMag="2" time="7246019"/>
            <node id="215" radius="3" x="341" y="870" z="893" inVp="2" inMag="2" time="7248472"/>
            <node id="216" radius="3" x="311" y="854" z="877" inVp="2" inMag="2" time="7251040"/>
            <node id="217" radius="3" x="279" y="842" z="866" inVp="2" inMag="2" time="7253742"/>
            <node id="218" radius="3" x="251" y="834" z="863" inVp="2" inMag="2" time="7256211"/>
            <node id="219" radius="3" x="219" y="830" z="864" inVp="2" inMag="2" time="7258896"/>
            <node id="220" radius="3" x="189" y="828" z="868" inVp="2" inMag="2" time="7262068"/>
            <node id="221" radius="3" x="157" y="820" z="870" inVp="2" inMag="2" time="7264336"/>
            <node id="222" radius="3" x="131" y="813" z="874" inVp="2" inMag="2" time="7266938"/>
            <node id="223" radius="3" x="101" y="804" z="879" inVp="2" inMag="2" time="7269690"/>
            <node id="224" radius="3" x="69" y="799" z="884" inVp="2" inMag="2" time="7273527"/>
            <node id="225" radius="3" x="2309" y="1619" z="1167" inVp="2" inMag="2" time="7361449"/>
            <node id="226" radius="3" x="2299" y="1636" z="1158" inVp="2" inMag="2" time="7382518"/>
            <node id="227" radius="3" x="2293" y="1642" z="1153" inVp="2" inMag="2" time="7387922"/>
            <node id="228" radius="3" x="2293" y="1671" z="1158" inVp="2" inMag="2" time="7390274"/>
            <node id="229" radius="3" x="2293" y="1692" z="1155" inVp="2" inMag="2" time="7391825"/>
            <node id="230" radius="3" x="2275" y="1686" z="1148" inVp="2" inMag="2" time="7394645"/>
            <node id="231" radius="3" x="2261" y="1691" z="1137" inVp="2" inMag="2" time="7398080"/>
            <node id="232" radius="3" x="2243" y="1691" z="1125" inVp="2" inMag="2" time="7400582"/>
            <node id="233" radius="3" x="2235" y="1692" z="1123" inVp="2" inMag="2" time="7409973"/>
            <node id="234" radius="3" x="2229" y="1696" z="1118" inVp="2" inMag="2" time="7546853"/>
            <node id="235" radius="3" x="2217" y="1687" z="1107" inVp="2" inMag="2" time="7550273"/>
            <node id="236" radius="3" x="2203" y="1694" z="1093" inVp="2" inMag="2" time="7552942"/>
            <node id="237" radius="3" x="2189" y="1695" z="1082" inVp="2" inMag="2" time="7554776"/>
            <node id="238" radius="3" x="2179" y="1702" z="1083" inVp="2" inMag="2" time="7562284"/>
            <node id="239" radius="3" x="2189" y="1694" z="1071" inVp="0" inMag="2" time="7618495"/>
            <node id="240" radius="3" x="2162" y="1709" z="1076" inVp="0" inMag="2" time="7637446"/>
            <node id="241" radius="3" x="2152" y="1707" z="1068" inVp="0" inMag="2" time="7642450"/>
            <node id="242" radius="3" x="2132" y="1698" z="1058" inVp="2" inMag="2" time="7695846"/>
            <node id="243" radius="3" x="2355" y="1412" z="1241" inVp="2" inMag="2" time="7881099"/>
            <node id="244" radius="3" x="2335" y="1413" z="1251" inVp="2" inMag="2" time="7886203"/>
            <node id="245" radius="3" x="2337" y="1390" z="1255" inVp="2" inMag="2" time="7893893"/>
            <node id="246" radius="3" x="2337" y="1382" z="1264" inVp="2" inMag="2" time="7895894"/>
            <node id="247" radius="3" x="2329" y="1382" z="1261" inVp="2" inMag="2" time="7933894"/>
            <node id="248" radius="3" x="2297" y="1385" z="1256" inVp="2" inMag="2" time="7937998"/>
            <node id="249" radius="3" x="2259" y="1382" z="1252" inVp="2" inMag="2" time="7942317"/>
            <node id="250" radius="3" x="2231" y="1365" z="1257" inVp="2" inMag="2" time="7945887"/>
            <node id="251" radius="3" x="2215" y="1334" z="1269" inVp="2" inMag="2" time="7948155"/>
            <node id="252" radius="3" x="2197" y="1311" z="1273" inVp="2" inMag="2" time="7950724"/>
            <node id="253" radius="3" x="2179" y="1291" z="1276" inVp="2" inMag="2" time="7953126"/>
            <node id="254" radius="3" x="2171" y="1283" z="1293" inVp="2" inMag="2" time="7957129"/>
            <node id="255" radius="3" x="2155" y="1279" z="1316" inVp="2" inMag="2" time="7960048"/>
            <node id="256" radius="3" x="2137" y="1288" z="1326" inVp="2" inMag="2" time="7962517"/>
            <node id="257" radius="3" x="2115" y="1299" z="1317" inVp="2" inMag="2" time="7974559"/>
            <node id="258" radius="3" x="2107" y="1307" z="1318" inVp="2" inMag="2" time="7980649"/>
            <node id="259" radius="3" x="2289" y="1496" z="1221" inVp="2" inMag="2" time="8043436"/>
            <node id="260" radius="3" x="2277" y="1503" z="1226" inVp="2" inMag="2" time="8045571"/>
            <node id="261" radius="3" x="2259" y="1505" z="1218" inVp="2" inMag="2" time="8047839"/>
            <node id="262" radius="3" x="2241" y="1501" z="1211" inVp="2" inMag="2" time="8049841"/>
            <node id="263" radius="3" x="2223" y="1484" z="1209" inVp="2" inMag="2" time="8052443"/>
            <node id="264" radius="3" x="2209" y="1484" z="1198" inVp="2" inMag="2" time="8099347"/>
            <node id="265" radius="3" x="2185" y="1491" z="1195" inVp="2" inMag="2" time="8103552"/>
            <node id="266" radius="3" x="2169" y="1483" z="1185" inVp="2" inMag="2" time="8111575"/>
            <node id="267" radius="3" x="2157" y="1461" z="1174" inVp="2" inMag="2" time="8123952"/>
            <node id="268" radius="3" x="2135" y="1455" z="1178" inVp="2" inMag="2" time="8132158"/>
            <node id="269" radius="3" x="2123" y="1444" z="1188" inVp="2" inMag="2" time="8138847"/>
            <node id="270" radius="3" x="2119" y="1431" z="1197" inVp="2" inMag="2" time="8153325"/>
            <node id="271" radius="3" x="2120" y="1420" z="1203" inVp="0" inMag="2" time="8178213"/>
            <node id="272" radius="3" x="2125" y="1420" z="1213" inVp="0" inMag="2" time="8188705"/>
            <node id="273" radius="3" x="2305" y="1448" z="1231" inVp="2" inMag="2" time="8278846"/>
            <node id="274" radius="3" x="2315" y="1405" z="1270" inVp="2" inMag="2" time="8289090"/>
            <node id="275" radius="3" x="2327" y="1399" z="1271" inVp="2" inMag="2" time="8291809"/>
            <node id="276" radius="3" x="2347" y="1391" z="1282" inVp="2" inMag="2" time="8295211"/>
            <node id="277" radius="3" x="2363" y="1368" z="1297" inVp="2" inMag="2" time="8299931"/>
            <node id="278" radius="3" x="2373" y="1357" z="1297" inVp="2" inMag="2" time="8304518"/>
            <node id="279" radius="3" x="2373" y="1345" z="1299" inVp="1" inMag="2" time="8335777"/>
            <node id="280" radius="3" x="2327" y="1551" z="1127" inVp="2" inMag="2" time="8376879"/>
            <node id="281" radius="3" x="2321" y="1556" z="1090" inVp="2" inMag="2" time="8379397"/>
            <node id="282" radius="3" x="2303" y="1535" z="1088" inVp="2" inMag="2" time="8382083"/>
            <node id="283" radius="3" x="2285" y="1519" z="1090" inVp="2" inMag="2" time="8404553"/>
            <node id="284" radius="3" x="2275" y="1511" z="1081" inVp="2" inMag="2" time="8406955"/>
            <node id="285" radius="3" x="2287" y="1517" z="1074" inVp="2" inMag="2" time="8415579"/>
            <node id="286" radius="3" x="2265" y="1513" z="1073" inVp="2" inMag="2" time="8419915"/>
            <node id="287" radius="3" x="2419" y="1557" z="1098" inVp="2" inMag="2" time="8474994"/>
            <node id="288" radius="3" x="2437" y="1553" z="1089" inVp="2" inMag="2" time="8489973"/>
            <node id="289" radius="3" x="2449" y="1557" z="1081" inVp="2" inMag="2" time="8494143"/>
            <node id="290" radius="3" x="2453" y="1541" z="1072" inVp="2" inMag="2" time="8504818"/>
            <node id="291" radius="3" x="2337" y="1644" z="1192" inVp="2" inMag="2" time="8556745"/>
            <node id="292" radius="3" x="2321" y="1694" z="1211" inVp="2" inMag="2" time="8560565"/>
            <node id="293" radius="3" x="2305" y="1698" z="1217" inVp="2" inMag="2" time="8563116"/>
            <node id="294" radius="3" x="2285" y="1717" z="1239" inVp="2" inMag="2" time="8576761"/>
            <node id="295" radius="3" x="2271" y="1729" z="1259" inVp="2" inMag="2" time="8579430"/>
            <node id="296" radius="3" x="2255" y="1721" z="1274" inVp="2" inMag="2" time="8581484"/>
            <node id="297" radius="3" x="2263" y="1732" z="1284" inVp="0" inMag="2" time="8600149"/>
            <node id="298" radius="3" x="2264" y="1733" z="1310" inVp="0" inMag="2" time="8603635"/>
            <node id="299" radius="3" x="2271" y="1728" z="1320" inVp="0" inMag="2" time="8615244"/>
            <node id="300" radius="3" x="2380" y="1337" z="1234" inVp="2" inMag="2" time="9101965"/>
            <node id="301" radius="3" x="2380" y="1285" z="1208" inVp="2" inMag="2" time="9104384"/>
            <node id="302" radius="3" x="2370" y="1229" z="1204" inVp="2" inMag="2" time="9109905"/>
            <node id="303" radius="3" x="2362" y="1203" z="1199" inVp="2" inMag="2" time="9115876"/>
            <node id="304" radius="3" x="2348" y="1193" z="1232" inVp="2" inMag="2" time="9121751"/>
            <node id="305" radius="3" x="2352" y="1174" z="1179" inVp="2" inMag="2" time="9143786"/>
            <node id="306" radius="3" x="2346" y="1168" z="1166" inVp="2" inMag="1" time="9166670"/>
            <node id="307" radius="3" x="2338" y="1161" z="1144" inVp="2" inMag="1" time="9170207"/>
            <node id="308" radius="3" x="2330" y="1158" z="1147" inVp="2" inMag="1" time="9174276"/>
            <node id="309" radius="3" x="2332" y="1149" z="1148" inVp="1" inMag="1" time="9194178"/>
            <node id="1332" radius="3" x="2344" y="1275" z="1121" inVp="2" inMag="2" time="43003967"/>
            <node id="1333" radius="3" x="2352" y="1241" z="1126" inVp="2" inMag="2" time="43012924"/>
            <node id="1334" radius="3" x="2360" y="1221" z="1126" inVp="2" inMag="2" time="43016510"/>
            <node id="1335" radius="3" x="2360" y="1212" z="1122" inVp="2" inMag="2" time="43047788"/>
            <node id="1336" radius="3" x="2375" y="1210" z="1131" inVp="1" inMag="2" time="43061916"/>
            <node id="1337" radius="3" x="2378" y="1210" z="1142" inVp="1" inMag="2" time="43073008"/>
            <node id="1354" radius="3" x="2131" y="1300" z="1324" inVp="2" inMag="2" time="45885919"/>
            <node id="1355" radius="3" x="2121" y="1301" z="1322" inVp="2" inMag="2" time="45896911"/>
            <node id="1356" radius="3" x="2119" y="1294" z="1316" inVp="2" inMag="2" time="45907823"/>
            <node id="1357" radius="3" x="2119" y="1274" z="1319" inVp="2" inMag="2" time="45909824"/>
            <node id="1360" radius="3" x="2274" y="1255" z="1228" inVp="2" inMag="2" time="46150391"/>
            <node id="1361" radius="3" x="2266" y="1248" z="1211" inVp="2" inMag="2" time="46155445"/>
            <node id="1362" radius="3" x="2266" y="1231" z="1193" inVp="2" inMag="2" time="46157463"/>
            <node id="1363" radius="3" x="2254" y="1217" z="1185" inVp="2" inMag="2" time="46161750"/>
            <node id="1364" radius="3" x="2234" y="1200" z="1168" inVp="2" inMag="2" time="46165269"/>
            <node id="1365" radius="3" x="2222" y="1197" z="1163" inVp="2" inMag="2" time="46176678"/>
            <node id="1366" radius="3" x="2202" y="1198" z="1161" inVp="2" inMag="2" time="46193892"/>
            <node id="1367" radius="3" x="2198" y="1199" z="1136" inVp="2" inMag="2" time="46206637"/>
            <node id="1368" radius="3" x="2198" y="1200" z="1110" inVp="2" inMag="2" time="46208889"/>
            <node id="1369" radius="3" x="2201" y="1172" z="1096" inVp="0" inMag="2" time="46264436"/>
            <node id="1370" radius="3" x="2190" y="1200" z="1098" inVp="0" inMag="2" time="46278197"/>
            <node id="1371" radius="3" x="2182" y="1203" z="1094" inVp="0" inMag="2" time="46292308"/>
            <node id="1372" radius="3" x="2173" y="1204" z="1074" inVp="0" inMag="2" time="46296978"/>
            <node id="1375" radius="3" x="2324" y="1496" z="987" inVp="2" inMag="2" time="47220934"/>
            <node id="1376" radius="3" x="2334" y="1502" z="979" inVp="2" inMag="2" time="47230224"/>
            <node id="1377" radius="3" x="2344" y="1514" z="963" inVp="2" inMag="2" time="47234995"/>
            <node id="1378" radius="3" x="2356" y="1525" z="952" inVp="2" inMag="2" time="47242484"/>
            <node id="1379" radius="3" x="2358" y="1529" z="947" inVp="2" inMag="2" time="47264218"/>
            <node id="1380" radius="3" x="2372" y="1531" z="943" inVp="1" inMag="2" time="47285403"/>
            <node id="689" radius="3" x="2306" y="1282" z="1238" inVp="2" inMag="1" time="53492626"/>
            <node id="1071" radius="3" x="2298" y="1278" z="1227" inVp="2" inMag="1" time="53506837"/>
            <node id="1321" radius="3" x="2290" y="1269" z="1219" inVp="2" inMag="1" time="53509256"/>
            <node id="1383" radius="3" x="2279" y="1263" z="1212" inVp="2" inMag="1" time="53512142"/>
            <node id="1384" radius="3" x="2271" y="1263" z="1205" inVp="2" inMag="1" time="53526538"/>
            <node id="1385" radius="3" x="2264" y="1267" z="1189" inVp="2" inMag="1" time="53534744"/>
            <node id="1386" radius="3" x="2251" y="1268" z="1188" inVp="1" inMag="1" time="53562183"/>
            <node id="1387" radius="3" x="2277" y="1267" z="1180" inVp="1" inMag="1" time="53567637"/>
            <node id="1389" radius="3" x="2313" y="1353" z="1249" inVp="2" inMag="1" time="53640868"/>
            <node id="1390" radius="3" x="2313" y="1372" z="1224" inVp="2" inMag="1" time="53642718"/>
            <node id="1391" radius="3" x="2294" y="1379" z="1216" inVp="0" inMag="1" time="53658948"/>
            <node id="1392" radius="3" x="2276" y="1368" z="1207" inVp="0" inMag="1" time="53667938"/>
            <node id="1424" radius="3" x="2445" y="1563" z="1086" inVp="2" inMag="1" time="57078884"/>
            <node id="1425" radius="3" x="2445" y="1572" z="1077" inVp="2" inMag="1" time="57080300"/>
            <node id="1426" radius="3" x="2445" y="1586" z="1077" inVp="2" inMag="1" time="57081817"/>
            <node id="1427" radius="3" x="2445" y="1602" z="1072" inVp="2" inMag="1" time="57087034"/>
            <node id="1428" radius="3" x="2437" y="1606" z="1066" inVp="0" inMag="1" time="57116769"/>
            <node id="1993" radius="3" x="2308" y="1703" z="1160" inVp="2" inMag="2" time="73412670"/>
            <node id="1994" radius="3" x="2314" y="1712" z="1162" inVp="2" inMag="2" time="73417801"/>
            <node id="1995" radius="3" x="2322" y="1713" z="1163" inVp="2" inMag="2" time="73477584"/>
            <node id="1996" radius="3" x="2336" y="1723" z="1165" inVp="2" inMag="2" time="73479568"/>
            <node id="1997" radius="3" x="2322" y="1739" z="1162" inVp="2" inMag="2" time="73489436"/>
            <node id="1998" radius="3" x="2330" y="1755" z="1162" inVp="0" inMag="2" time="73509468"/>
            <node id="1999" radius="3" x="2333" y="1775" z="1170" inVp="1" inMag="2" time="73549970"/>
            <node id="10996" radius="3" x="2290" y="1531" z="1184" inVp="2" inMag="2" time="216930357"/>
            <node id="10997" radius="3" x="2282" y="1542" z="1196" inVp="2" inMag="1" time="216941682"/>
            <node id="10998" radius="3" x="2275" y="1544" z="1201" inVp="2" inMag="1" time="216946520"/>
            <node id="10999" radius="3" x="2272" y="1565" z="1214" inVp="2" inMag="1" time="216972059"/>
            <node id="11000" radius="3" x="2262" y="1562" z="1213" inVp="2" inMag="1" time="216975212"/>
            <node id="11001" radius="3" x="2252" y="1555" z="1210" inVp="2" inMag="1" time="216983335"/>
            <node id="11002" radius="3" x="2246" y="1555" z="1207" inVp="2" inMag="1" time="216985754"/>
            <node id="11003" radius="3" x="2239" y="1554" z="1207" inVp="2" inMag="1" time="216988038"/>
            <node id="11004" radius="3" x="2232" y="1553" z="1204" inVp="2" inMag="1" time="216990057"/>
            <node id="11005" radius="3" x="2225" y="1552" z="1197" inVp="2" inMag="1" time="216992376"/>
            <node id="11006" radius="3" x="2221" y="1545" z="1196" inVp="2" inMag="1" time="216995044"/>
            <node id="11007" radius="3" x="2214" y="1558" z="1199" inVp="2" inMag="1" time="217004935"/>
            <node id="11008" radius="3" x="2215" y="1526" z="1189" inVp="2" inMag="1" time="217015144"/>
            <node id="11009" radius="3" x="2210" y="1517" z="1184" inVp="2" inMag="1" time="217020000"/>
            <node id="11010" radius="3" x="2204" y="1516" z="1182" inVp="2" inMag="1" time="217022101"/>
            <node id="11011" radius="3" x="2201" y="1529" z="1178" inVp="2" inMag="1" time="217028990"/>
            <node id="11012" radius="3" x="2201" y="1541" z="1178" inVp="2" inMag="1" time="217030275"/>
            <node id="11013" radius="3" x="2201" y="1555" z="1182" inVp="2" inMag="1" time="217031758"/>
            <node id="11014" radius="3" x="2200" y="1507" z="1182" inVp="2" inMag="1" time="217041199"/>
            <node id="11015" radius="3" x="2192" y="1504" z="1178" inVp="2" inMag="1" time="217044769"/>
            <node id="11016" radius="3" x="2186" y="1513" z="1170" inVp="2" inMag="1" time="217047003"/>
            <node id="11017" radius="3" x="2184" y="1520" z="1165" inVp="2" inMag="1" time="217050574"/>
            <node id="11018" radius="3" x="2180" y="1531" z="1164" inVp="2" inMag="1" time="217052542"/>
            <node id="11019" radius="3" x="2177" y="1522" z="1164" inVp="2" inMag="1" time="217060715"/>
            <node id="11020" radius="3" x="2171" y="1518" z="1164" inVp="2" inMag="1" time="217067403"/>
            <node id="11021" radius="3" x="2163" y="1505" z="1166" inVp="2" inMag="1" time="217070773"/>
            <node id="11022" radius="3" x="2157" y="1499" z="1169" inVp="2" inMag="1" time="217072791"/>
            <node id="11023" radius="3" x="2155" y="1498" z="1179" inVp="2" inMag="1" time="217075877"/>
            <node id="11024" radius="3" x="2176" y="1542" z="1161" inVp="2" inMag="1" time="217110891"/>
            <node id="11026" radius="3" x="2266" y="1538" z="1200" inVp="2" inMag="1" time="217207455"/>
            <node id="11027" radius="3" x="2260" y="1532" z="1199" inVp="2" inMag="1" time="217216128"/>
            <node id="11028" radius="3" x="2250" y="1531" z="1199" inVp="2" inMag="1" time="217218047"/>
            <node id="11029" radius="3" x="2242" y="1526" z="1196" inVp="2" inMag="1" time="217219882"/>
            <node id="11030" radius="3" x="2233" y="1521" z="1193" inVp="2" inMag="1" time="217221683"/>
            <node id="11031" radius="3" x="2224" y="1510" z="1186" inVp="2" inMag="1" time="217223885"/>
            <node id="11032" radius="3" x="2219" y="1506" z="1185" inVp="2" inMag="1" time="217225719"/>
            <node id="11033" radius="3" x="2216" y="1499" z="1186" inVp="2" inMag="1" time="217233459"/>
            <node id="11034" radius="3" x="2210" y="1496" z="1183" inVp="2" inMag="1" time="217235744"/>
            <node id="11035" radius="3" x="2211" y="1500" z="1173" inVp="2" inMag="1" time="217243767"/>
            <node id="11036" radius="3" x="2202" y="1497" z="1171" inVp="2" inMag="1" time="217248904"/>
            <node id="11037" radius="3" x="2194" y="1493" z="1173" inVp="2" inMag="1" time="217251724"/>
            <node id="11038" radius="3" x="2187" y="1487" z="1176" inVp="2" inMag="1" time="217254909"/>
            <node id="11039" radius="3" x="2180" y="1480" z="1174" inVp="2" inMag="1" time="217257695"/>
            <node id="11040" radius="3" x="2209" y="1500" z="1168" inVp="2" inMag="1" time="217280466"/>
            <node id="11041" radius="3" x="2216" y="1499" z="1164" inVp="2" inMag="1" time="217283385"/>
            <node id="11042" radius="3" x="2225" y="1499" z="1163" inVp="2" inMag="1" time="217286521"/>
            <node id="11043" radius="3" x="2230" y="1501" z="1167" inVp="2" inMag="1" time="217289206"/>
            <node id="11045" radius="3" x="2275" y="1527" z="1191" inVp="2" inMag="1" time="217334277"/>
            <node id="11046" radius="3" x="2269" y="1514" z="1189" inVp="2" inMag="1" time="217337079"/>
            <node id="11047" radius="3" x="2264" y="1508" z="1183" inVp="2" inMag="1" time="217340382"/>
            <node id="11048" radius="3" x="2257" y="1507" z="1180" inVp="2" inMag="1" time="217342434"/>
            <node id="11049" radius="3" x="2246" y="1508" z="1179" inVp="2" inMag="1" time="217344953"/>
            <node id="11050" radius="3" x="2238" y="1508" z="1176" inVp="2" inMag="1" time="217347505"/>
            <node id="11051" radius="3" x="2233" y="1508" z="1173" inVp="2" inMag="1" time="217349390"/>
            <node id="11052" radius="3" x="2225" y="1508" z="1172" inVp="2" inMag="1" time="217352458"/>
            <node id="11053" radius="3" x="2353" y="1603" z="969" inVp="2" inMag="1" time="217465553"/>
            <node id="11054" radius="3" x="2359" y="1617" z="962" inVp="2" inMag="1" time="217477346"/>
            <node id="11055" radius="3" x="2362" y="1635" z="959" inVp="2" inMag="1" time="217479648"/>
            <node id="11056" radius="3" x="2371" y="1634" z="959" inVp="2" inMag="1" time="217482984"/>
            <node id="11057" radius="3" x="2381" y="1632" z="955" inVp="2" inMag="1" time="217486586"/>
            <node id="11058" radius="3" x="2387" y="1630" z="953" inVp="2" inMag="1" time="217489522"/>
            <node id="11059" radius="3" x="2363" y="1659" z="957" inVp="2" inMag="1" time="217515979"/>
            <node id="11060" radius="3" x="2363" y="1674" z="959" inVp="2" inMag="1" time="217517797"/>
            <node id="11061" radius="3" x="2363" y="1690" z="966" inVp="2" inMag="1" time="217518914"/>
            <node id="11062" radius="3" x="2357" y="1702" z="970" inVp="2" inMag="1" time="217522801"/>
            <node id="11063" radius="3" x="2356" y="1715" z="975" inVp="2" inMag="1" time="217526871"/>
            <node id="11064" radius="3" x="2350" y="1725" z="974" inVp="2" inMag="1" time="217528756"/>
            <node id="11065" radius="3" x="2345" y="1732" z="972" inVp="2" inMag="1" time="217531424"/>
            <node id="11066" radius="3" x="2338" y="1735" z="965" inVp="2" inMag="1" time="217534160"/>
            <node id="11067" radius="3" x="2331" y="1738" z="961" inVp="2" inMag="1" time="217537530"/>
            <node id="11068" radius="3" x="2324" y="1737" z="956" inVp="2" inMag="1" time="217539681"/>
            <node id="11069" radius="3" x="2318" y="1737" z="949" inVp="2" inMag="1" time="217546003"/>
            <node id="11070" radius="3" x="2313" y="1740" z="943" inVp="2" inMag="1" time="217547937"/>
            <node id="11071" radius="3" x="2305" y="1741" z="942" inVp="2" inMag="1" time="217551274"/>
            <node id="11072" radius="3" x="2299" y="1742" z="938" inVp="2" inMag="1" time="217554393"/>
            <node id="11073" radius="3" x="2299" y="1740" z="929" inVp="2" inMag="1" time="217565637"/>
            <node id="11074" radius="3" x="2299" y="1737" z="923" inVp="2" inMag="1" time="217566921"/>
            <node id="11075" radius="3" x="2295" y="1731" z="918" inVp="2" inMag="1" time="217573677"/>
            <node id="11076" radius="3" x="2295" y="1720" z="911" inVp="2" inMag="1" time="217575595"/>
            <node id="11077" radius="3" x="2284" y="1721" z="911" inVp="2" inMag="1" time="217579782"/>
            <node id="11078" radius="3" x="2277" y="1713" z="911" inVp="2" inMag="1" time="217582450"/>
            <node id="11079" radius="3" x="2305" y="1721" z="909" inVp="2" inMag="1" time="217597946"/>
            <node id="11080" radius="3" x="2289" y="1743" z="937" inVp="2" inMag="1" time="217616677"/>
            <node id="11081" radius="3" x="2283" y="1745" z="934" inVp="2" inMag="1" time="217619113"/>
            <node id="11082" radius="3" x="2277" y="1751" z="933" inVp="2" inMag="1" time="217620933"/>
            <node id="11083" radius="3" x="2273" y="1752" z="933" inVp="2" inMag="1" time="217622868"/>
            <node id="11084" radius="3" x="2267" y="1756" z="932" inVp="2" inMag="1" time="217625303"/>
            <node id="11085" radius="3" x="2260" y="1761" z="931" inVp="2" inMag="1" time="217627505"/>
            <node id="11086" radius="3" x="2255" y="1762" z="925" inVp="2" inMag="1" time="217631058"/>
            <node id="11087" radius="3" x="2248" y="1760" z="920" inVp="2" inMag="1" time="217633827"/>
            <node id="11088" radius="3" x="2241" y="1761" z="916" inVp="2" inMag="1" time="217636379"/>
            <node id="11089" radius="3" x="2235" y="1760" z="915" inVp="2" inMag="1" time="217638664"/>
            <node id="11090" radius="3" x="2228" y="1760" z="911" inVp="2" inMag="1" time="217641566"/>
            <node id="11091" radius="3" x="2223" y="1760" z="908" inVp="2" inMag="1" time="217645269"/>
            <node id="11092" radius="3" x="2217" y="1757" z="906" inVp="2" inMag="1" time="217651991"/>
            <node id="11093" radius="3" x="2210" y="1754" z="905" inVp="2" inMag="1" time="217654710"/>
            <node id="11094" radius="3" x="2203" y="1748" z="908" inVp="2" inMag="1" time="217665486"/>
            <node id="11095" radius="3" x="2199" y="1743" z="911" inVp="2" inMag="1" time="217672925"/>
            <node id="11096" radius="3" x="2252" y="1760" z="917" inVp="2" inMag="1" time="217695361"/>
            <node id="11097" radius="3" x="2257" y="1758" z="917" inVp="2" inMag="1" time="217697764"/>
            <node id="11098" radius="3" x="2265" y="1756" z="918" inVp="2" inMag="1" time="217700166"/>
            <node id="11099" radius="3" x="2272" y="1755" z="920" inVp="2" inMag="1" time="217702934"/>
            <node id="11100" radius="3" x="2280" y="1756" z="921" inVp="2" inMag="1" time="217705887"/>
            <node id="11101" radius="3" x="2288" y="1753" z="916" inVp="2" inMag="1" time="217708856"/>
            <node id="11103" radius="3" x="2358" y="1587" z="1004" inVp="2" inMag="1" time="218015995"/>
            <node id="11104" radius="3" x="2361" y="1592" z="1004" inVp="2" inMag="1" time="218024185"/>
            <node id="11105" radius="3" x="2357" y="1597" z="1010" inVp="2" inMag="1" time="218042568"/>
            <node id="11106" radius="3" x="2360" y="1603" z="1013" inVp="2" inMag="1" time="218044569"/>
            <node id="11107" radius="3" x="2367" y="1606" z="1014" inVp="2" inMag="1" time="218047489"/>
            <node id="11108" radius="3" x="2366" y="1594" z="1004" inVp="2" inMag="1" time="218054911"/>
            <node id="11109" radius="3" x="2371" y="1599" z="1003" inVp="2" inMag="1" time="218056829"/>
            <node id="11110" radius="3" x="2378" y="1601" z="1004" inVp="2" inMag="1" time="218059782"/>
            <node id="11111" radius="3" x="2377" y="1617" z="1008" inVp="2" inMag="1" time="218066220"/>
            <node id="11112" radius="3" x="2377" y="1623" z="1006" inVp="2" inMag="1" time="218067505"/>
            <node id="11113" radius="3" x="2382" y="1623" z="1006" inVp="2" inMag="1" time="218069573"/>
            <node id="11114" radius="3" x="2383" y="1601" z="1001" inVp="2" inMag="1" time="218075528"/>
            <node id="11115" radius="3" x="2385" y="1606" z="998" inVp="2" inMag="1" time="218077012"/>
            <node id="11116" radius="3" x="2389" y="1609" z="997" inVp="2" inMag="1" time="218079131"/>
            <node id="11117" radius="3" x="2279" y="1245" z="1270" inVp="2" inMag="1" time="218414478"/>
            <node id="11118" radius="3" x="2276" y="1243" z="1275" inVp="2" inMag="1" time="218416646"/>
            <node id="11119" radius="3" x="2269" y="1241" z="1279" inVp="2" inMag="1" time="218421150"/>
            <node id="11120" radius="3" x="2264" y="1246" z="1282" inVp="2" inMag="1" time="218423803"/>
            <node id="11121" radius="3" x="2255" y="1252" z="1284" inVp="2" inMag="1" time="218426604"/>
            <node id="11122" radius="3" x="2245" y="1256" z="1284" inVp="2" inMag="1" time="218429389"/>
            <node id="11123" radius="3" x="2236" y="1262" z="1286" inVp="2" inMag="1" time="218431859"/>
            <node id="11124" radius="3" x="2226" y="1263" z="1288" inVp="2" inMag="1" time="218434594"/>
            <node id="11125" radius="3" x="2218" y="1261" z="1290" inVp="2" inMag="1" time="218436930"/>
            <node id="11126" radius="3" x="2209" y="1260" z="1293" inVp="2" inMag="1" time="218439281"/>
            <node id="11127" radius="3" x="2201" y="1258" z="1294" inVp="2" inMag="1" time="218441916"/>
            <node id="11128" radius="3" x="2192" y="1257" z="1295" inVp="2" inMag="1" time="218444452"/>
            <node id="11129" radius="3" x="2183" y="1257" z="1294" inVp="2" inMag="1" time="218447037"/>
            <node id="11130" radius="3" x="2174" y="1257" z="1291" inVp="2" inMag="1" time="218449706"/>
            <node id="11131" radius="3" x="2164" y="1260" z="1291" inVp="2" inMag="1" time="218452074"/>
            <node id="11132" radius="3" x="2155" y="1259" z="1291" inVp="2" inMag="1" time="218454960"/>
            <node id="11133" radius="3" x="2146" y="1253" z="1290" inVp="2" inMag="1" time="218457812"/>
            <node id="11135" radius="3" x="2139" y="1268" z="1302" inVp="2" inMag="1" time="218497729"/>
            <node id="11136" radius="3" x="2135" y="1268" z="1309" inVp="2" inMag="1" time="218507587"/>
            <node id="11137" radius="3" x="2135" y="1266" z="1319" inVp="2" inMag="1" time="218508805"/>
            <node id="11138" radius="3" x="2141" y="1265" z="1319" inVp="2" inMag="1" time="218522368"/>
            <node id="11139" radius="3" x="2139" y="1272" z="1308" inVp="2" inMag="1" time="218543869"/>
            <node id="11140" radius="3" x="2136" y="1275" z="1313" inVp="2" inMag="1" time="218545920"/>
            <node id="11141" radius="3" x="2134" y="1281" z="1316" inVp="2" inMag="1" time="218547622"/>
            <node id="11142" radius="3" x="2129" y="1286" z="1320" inVp="2" inMag="1" time="218552058"/>
            <node id="11143" radius="3" x="2124" y="1290" z="1327" inVp="2" inMag="1" time="218554344"/>
            <node id="11144" radius="3" x="2120" y="1291" z="1331" inVp="2" inMag="1" time="218556729"/>
            <node id="11145" radius="3" x="2116" y="1291" z="1337" inVp="2" inMag="1" time="218558897"/>
            <node id="11146" radius="3" x="2108" y="1291" z="1341" inVp="2" inMag="1" time="218561316"/>
            <node id="11147" radius="3" x="2100" y="1292" z="1342" inVp="2" inMag="1" time="218563768"/>
            <node id="11148" radius="3" x="2090" y="1295" z="1345" inVp="2" inMag="1" time="218566586"/>
            <node id="11149" radius="3" x="2084" y="1300" z="1348" inVp="2" inMag="1" time="218569072"/>
            <node id="11150" radius="3" x="2080" y="1300" z="1352" inVp="2" inMag="1" time="218580000"/>
            <node id="11151" radius="3" x="2073" y="1297" z="1352" inVp="2" inMag="1" time="218584186"/>
            <node id="11152" radius="3" x="2063" y="1295" z="1348" inVp="2" inMag="1" time="218589291"/>
            <node id="11153" radius="3" x="2056" y="1295" z="1345" inVp="2" inMag="1" time="218591726"/>
            <node id="11155" radius="3" x="2063" y="1296" z="1342" inVp="2" inMag="1" time="218689406"/>
            <node id="11156" radius="3" x="2065" y="1301" z="1337" inVp="2" inMag="1" time="218690874"/>
            <node id="11157" radius="3" x="2066" y="1306" z="1334" inVp="2" inMag="1" time="218692442"/>
            <node id="11158" radius="3" x="2076" y="1306" z="1331" inVp="2" inMag="1" time="218696761"/>
            <node id="11159" radius="3" x="2146" y="1236" z="1292" inVp="2" inMag="1" time="218733359"/>
            <node id="11160" radius="3" x="2146" y="1232" z="1299" inVp="2" inMag="1" time="218734744"/>
            <node id="11161" radius="3" x="2146" y="1226" z="1305" inVp="2" inMag="1" time="218735978"/>
            <node id="11162" radius="3" x="2146" y="1220" z="1311" inVp="2" inMag="1" time="218737295"/>
            <node id="11163" radius="3" x="2142" y="1220" z="1316" inVp="2" inMag="1" time="218741649"/>
            <node id="11164" radius="3" x="2136" y="1224" z="1322" inVp="2" inMag="1" time="218743934"/>
            <node id="11165" radius="3" x="2136" y="1242" z="1279" inVp="2" inMag="1" time="218767722"/>
            <node id="11166" radius="3" x="2133" y="1238" z="1267" inVp="2" inMag="1" time="218769357"/>
            <node id="11167" radius="3" x="2123" y="1247" z="1261" inVp="2" inMag="1" time="218781500"/>
            <node id="11168" radius="3" x="2118" y="1256" z="1249" inVp="2" inMag="1" time="218782951"/>
            <node id="11169" radius="3" x="2115" y="1261" z="1236" inVp="2" inMag="1" time="218784886"/>
            <node id="11170" radius="3" x="2112" y="1265" z="1223" inVp="2" inMag="1" time="218787888"/>
            <node id="11171" radius="3" x="2112" y="1276" z="1212" inVp="2" inMag="1" time="218801149"/>
            <node id="11172" radius="3" x="2112" y="1291" z="1206" inVp="2" inMag="1" time="218802400"/>
            <node id="11173" radius="3" x="2101" y="1278" z="1218" inVp="2" inMag="1" time="218817295"/>
            <node id="11174" radius="3" x="2101" y="1273" z="1227" inVp="2" inMag="1" time="218818480"/>
            <node id="11175" radius="3" x="2101" y="1282" z="1243" inVp="2" inMag="1" time="218820000"/>
            <node id="11176" radius="3" x="2111" y="1310" z="1208" inVp="2" inMag="1" time="218840199"/>
            <node id="11177" radius="3" x="2103" y="1301" z="1203" inVp="2" inMag="1" time="218847639"/>
            <node id="11178" radius="3" x="2096" y="1301" z="1201" inVp="2" inMag="1" time="218849741"/>
            <node id="11180" radius="3" x="2307" y="1313" z="1241" inVp="2" inMag="1" time="218981632"/>
            <node id="11181" radius="3" x="2301" y="1319" z="1239" inVp="2" inMag="1" time="218984485"/>
            <node id="11182" radius="3" x="2290" y="1321" z="1236" inVp="2" inMag="1" time="218987270"/>
            <node id="11183" radius="3" x="2284" y="1326" z="1229" inVp="2" inMag="1" time="218989105"/>
            <node id="11184" radius="3" x="2279" y="1330" z="1224" inVp="2" inMag="1" time="218991174"/>
            <node id="11185" radius="3" x="2274" y="1336" z="1218" inVp="2" inMag="1" time="218993125"/>
            <node id="11186" radius="3" x="2270" y="1346" z="1213" inVp="2" inMag="1" time="218995110"/>
            <node id="11187" radius="3" x="2265" y="1352" z="1211" inVp="2" inMag="1" time="218997161"/>
            <node id="11188" radius="3" x="2258" y="1357" z="1209" inVp="2" inMag="1" time="218999630"/>
            <node id="11189" radius="3" x="2249" y="1360" z="1207" inVp="2" inMag="1" time="219004086"/>
            <node id="11190" radius="3" x="2242" y="1363" z="1206" inVp="2" inMag="1" time="219007171"/>
            <node id="11191" radius="3" x="2232" y="1364" z="1206" inVp="2" inMag="1" time="219010140"/>
            <node id="11192" radius="3" x="2223" y="1368" z="1208" inVp="2" inMag="1" time="219012709"/>
            <node id="11193" radius="3" x="2214" y="1369" z="1208" inVp="2" inMag="1" time="219031324"/>
            <node id="11194" radius="3" x="2205" y="1370" z="1204" inVp="2" inMag="1" time="219033593"/>
            <node id="11195" radius="3" x="2199" y="1370" z="1195" inVp="2" inMag="1" time="219035944"/>
            <node id="11196" radius="3" x="2195" y="1370" z="1183" inVp="2" inMag="1" time="219037329"/>
            <node id="11197" radius="3" x="2190" y="1374" z="1175" inVp="2" inMag="1" time="219039297"/>
            <node id="11198" radius="3" x="2187" y="1365" z="1175" inVp="2" inMag="1" time="219045352"/>
            <node id="11199" radius="3" x="2187" y="1357" z="1181" inVp="2" inMag="1" time="219046319"/>
            <node id="11200" radius="3" x="2180" y="1356" z="1187" inVp="2" inMag="1" time="219049406"/>
            <node id="11201" radius="3" x="2177" y="1355" z="1201" inVp="2" inMag="1" time="219051323"/>
            <node id="11202" radius="3" x="2177" y="1350" z="1207" inVp="2" inMag="1" time="219053091"/>
            <node id="11203" radius="3" x="2174" y="1349" z="1217" inVp="2" inMag="1" time="219060983"/>
            <node id="11204" radius="3" x="2174" y="1342" z="1229" inVp="2" inMag="1" time="219062134"/>
            <node id="11205" radius="3" x="2185" y="1385" z="1168" inVp="2" inMag="1" time="219077229"/>
            <node id="11206" radius="3" x="2180" y="1391" z="1164" inVp="2" inMag="1" time="219079247"/>
            <node id="11207" radius="3" x="2177" y="1391" z="1150" inVp="2" inMag="1" time="219084802"/>
            <node id="11208" radius="3" x="2177" y="1399" z="1143" inVp="2" inMag="1" time="219085970"/>
            <node id="11209" radius="3" x="2171" y="1395" z="1171" inVp="2" inMag="1" time="219095260"/>
            <node id="39837" radius="3" x="2152" y="1407" z="1048" inVp="0" inMag="1" time="643032884"/>
            <node id="39838" radius="3" x="2154" y="1415" z="1042" inVp="0" inMag="1" time="643039050"/>
            <node id="39839" radius="3" x="2157" y="1427" z="1042" inVp="0" inMag="1" time="643040200"/>
            <node id="39840" radius="3" x="2152" y="1401" z="1038" inVp="0" inMag="1" time="643058634"/>
            <node id="39841" radius="3" x="2150" y="1402" z="1035" inVp="0" inMag="1" time="643061768"/>
            <node id="39842" radius="3" x="2145" y="1401" z="1031" inVp="0" inMag="1" time="643064002"/>
            <node id="39843" radius="3" x="2146" y="1397" z="1025" inVp="0" inMag="1" time="643065968"/>
            <node id="39844" radius="3" x="2162" y="1396" z="1036" inVp="0" inMag="1" time="643075035"/>
            <node id="39845" radius="3" x="2402" y="1432" z="1261" inVp="0" inMag="1" time="643864716"/>
            <node id="39846" radius="3" x="2416" y="1428" z="1272" inVp="0" inMag="1" time="643868650"/>
            <node id="39847" radius="3" x="2417" y="1443" z="1288" inVp="0" inMag="1" time="643876017"/>
            <node id="39848" radius="3" x="2417" y="1451" z="1295" inVp="0" inMag="1" time="643878167"/>
            <node id="39849" radius="3" x="2404" y="1446" z="1301" inVp="0" inMag="1" time="643880151"/>
            <node id="39850" radius="3" x="2401" y="1440" z="1306" inVp="0" inMag="1" time="643882167"/>
            <node id="39851" radius="3" x="2409" y="1439" z="1313" inVp="0" inMag="1" time="643884317"/>
            <node id="39852" radius="3" x="2409" y="1433" z="1321" inVp="0" inMag="1" time="643886634"/>
            <node id="39853" radius="3" x="2401" y="1428" z="1329" inVp="0" inMag="1" time="643889151"/>
            <node id="39854" radius="3" x="2392" y="1418" z="1334" inVp="0" inMag="1" time="643890968"/>
            <node id="39855" radius="3" x="2386" y="1407" z="1340" inVp="0" inMag="1" time="643892934"/>
            <node id="39856" radius="3" x="2373" y="1398" z="1347" inVp="0" inMag="1" time="643895068"/>
            <node id="39857" radius="3" x="2362" y="1400" z="1352" inVp="0" inMag="1" time="643897085"/>
            <node id="39858" radius="3" x="2366" y="1400" z="1363" inVp="0" inMag="1" time="643900218"/>
            <node id="39859" radius="3" x="2376" y="1398" z="1372" inVp="0" inMag="1" time="643902685"/>
            <node id="39860" radius="3" x="2379" y="1391" z="1377" inVp="0" inMag="1" time="643905285"/>
            <node id="39861" radius="3" x="2375" y="1387" z="1385" inVp="0" inMag="1" time="643908118"/>
            <node id="39862" radius="3" x="2371" y="1382" z="1392" inVp="0" inMag="1" time="643910468"/>
            <node id="39863" radius="3" x="2368" y="1377" z="1400" inVp="0" inMag="1" time="643913235"/>
            <node id="39864" radius="3" x="2355" y="1376" z="1400" inVp="0" inMag="1" time="643914235"/>
            <node id="39865" radius="3" x="2341" y="1375" z="1400" inVp="0" inMag="1" time="643918869"/>
            <node id="39866" radius="3" x="2372" y="1385" z="1404" inVp="0" inMag="1" time="643924900"/>
            <node id="43290" radius="3" x="2261" y="1383" z="1092" inVp="0" inMag="1" time="723099769"/>
            <node id="43291" radius="3" x="2252" y="1373" z="1089" inVp="0" inMag="1" time="723109885"/>
            <node id="43292" radius="3" x="2241" y="1367" z="1082" inVp="0" inMag="1" time="723114502"/>
            <node id="43293" radius="3" x="2231" y="1373" z="1081" inVp="0" inMag="1" time="723118752"/>
            <node id="43294" radius="3" x="2217" y="1377" z="1081" inVp="0" inMag="1" time="723120637"/>
            <node id="43295" radius="3" x="2210" y="1380" z="1084" inVp="0" inMag="1" time="723122533"/>
            <node id="43296" radius="3" x="2237" y="1357" z="1077" inVp="0" inMag="1" time="723131284"/>
            <node id="43297" radius="3" x="2231" y="1355" z="1071" inVp="0" inMag="1" time="723134317"/>
            <node id="43298" radius="3" x="2224" y="1349" z="1067" inVp="0" inMag="1" time="723136734"/>
            <node id="43299" radius="3" x="2219" y="1344" z="1063" inVp="0" inMag="1" time="723139184"/>
            <node id="43300" radius="3" x="2212" y="1343" z="1058" inVp="0" inMag="1" time="723142001"/>
            <node id="43301" radius="3" x="2202" y="1346" z="1054" inVp="0" inMag="1" time="723144084"/>
            <node id="43302" radius="3" x="2200" y="1349" z="1050" inVp="0" inMag="1" time="723147768"/>
            <node id="43303" radius="3" x="2199" y="1353" z="1045" inVp="0" inMag="1" time="723150934"/>
            <node id="43304" radius="3" x="2199" y="1358" z="1041" inVp="0" inMag="1" time="723153201"/>
            <node id="43305" radius="3" x="2271" y="1712" z="1319" inVp="0" inMag="1" time="723382651"/>
            <node id="43306" radius="3" x="2271" y="1706" z="1322" inVp="0" inMag="1" time="723389435"/>
            <node id="43307" radius="3" x="2268" y="1702" z="1326" inVp="0" inMag="1" time="723393502"/>
            <node id="43308" radius="3" x="2263" y="1708" z="1327" inVp="0" inMag="1" time="723401001"/>
            <node id="43309" radius="3" x="2258" y="1709" z="1328" inVp="0" inMag="1" time="723404701"/>
            <node id="43310" radius="3" x="2251" y="1713" z="1334" inVp="0" inMag="1" time="723421283"/>
            <node id="43311" radius="3" x="2266" y="1698" z="1330" inVp="0" inMag="1" time="723429967"/>
            <node id="43312" radius="3" x="2261" y="1734" z="1301" inVp="0" inMag="1" time="723454551"/>
            <node id="43313" radius="3" x="2254" y="1749" z="1301" inVp="0" inMag="1" time="723458501"/>
            <node id="43314" radius="3" x="2257" y="1763" z="1301" inVp="0" inMag="1" time="723459818"/>
            <node id="43315" radius="3" x="2247" y="1750" z="1308" inVp="0" inMag="1" time="723466636"/>
            <node id="43316" radius="3" x="2240" y="1753" z="1314" inVp="0" inMag="1" time="723469119"/>
            <node id="43317" radius="3" x="2265" y="1744" z="1301" inVp="0" inMag="1" time="723488682"/>
            <node id="43318" radius="3" x="2276" y="1749" z="1301" inVp="0" inMag="1" time="723489648"/>
            <node id="43319" radius="3" x="2285" y="1750" z="1294" inVp="0" inMag="1" time="723491999"/>
            <node id="43320" radius="3" x="2294" y="1745" z="1290" inVp="0" inMag="1" time="723493648"/>
            <node id="43321" radius="3" x="2279" y="1753" z="1312" inVp="0" inMag="1" time="723517016"/>
            <node id="43322" radius="3" x="2272" y="1764" z="1315" inVp="0" inMag="1" time="723518800"/>
            <node id="43323" radius="3" x="2263" y="1775" z="1313" inVp="0" inMag="1" time="723524233"/>
            <node id="43324" radius="3" x="2258" y="1781" z="1315" inVp="0" inMag="1" time="723528967"/>
            <node id="43325" radius="3" x="2270" y="1737" z="1269" inVp="0" inMag="1" time="723662249"/>
            <node id="43326" radius="3" x="2284" y="1764" z="1269" inVp="0" inMag="1" time="723663916"/>
            <node id="43327" radius="3" x="2287" y="1770" z="1277" inVp="0" inMag="1" time="723668149"/>
            <node id="43328" radius="3" x="2292" y="1776" z="1284" inVp="0" inMag="1" time="723670167"/>
            <node id="43329" radius="3" x="2299" y="1782" z="1289" inVp="0" inMag="1" time="723672067"/>
            <node id="43330" radius="3" x="2315" y="1782" z="1293" inVp="0" inMag="1" time="723674183"/>
            <node id="43331" radius="3" x="2339" y="1786" z="1293" inVp="0" inMag="1" time="723675150"/>
            <node id="43332" radius="3" x="2361" y="1788" z="1293" inVp="0" inMag="1" time="723676350"/>
            <node id="43333" radius="3" x="2323" y="1769" z="1292" inVp="0" inMag="1" time="723686900"/>
            <node id="43334" radius="3" x="2331" y="1764" z="1290" inVp="0" inMag="1" time="723688568"/>
            <node id="43335" radius="3" x="2340" y="1765" z="1289" inVp="0" inMag="1" time="723690867"/>
            <node id="43336" radius="3" x="2348" y="1773" z="1290" inVp="0" inMag="1" time="723693701"/>
            <node id="43337" radius="3" x="2360" y="1778" z="1290" inVp="0" inMag="1" time="723694784"/>
            <node id="43338" radius="3" x="2367" y="1780" z="1293" inVp="0" inMag="1" time="723697017"/>
            <node id="43339" radius="3" x="2372" y="1786" z="1298" inVp="0" inMag="1" time="723699384"/>
            <node id="43340" radius="3" x="2379" y="1797" z="1298" inVp="0" inMag="1" time="723700351"/>
            <node id="43341" radius="3" x="2251" y="1712" z="1254" inVp="0" inMag="1" time="723776933"/>
            <node id="43342" radius="3" x="2237" y="1705" z="1251" inVp="0" inMag="1" time="723778833"/>
            <node id="43343" radius="3" x="2227" y="1704" z="1243" inVp="0" inMag="1" time="723780583"/>
            <node id="43344" radius="3" x="2218" y="1706" z="1235" inVp="0" inMag="1" time="723782366"/>
            <node id="43345" radius="3" x="2208" y="1707" z="1227" inVp="0" inMag="1" time="723784366"/>
            <node id="43346" radius="3" x="2195" y="1707" z="1220" inVp="0" inMag="1" time="723786266"/>
            <node id="43347" radius="3" x="2187" y="1706" z="1213" inVp="0" inMag="1" time="723788050"/>
            <node id="43348" radius="3" x="2276" y="1735" z="1327" inVp="0" inMag="1" time="723934838"/>
            <node id="43349" radius="3" x="2190" y="1690" z="1091" inVp="0" inMag="1" time="724694433"/>
            <node id="43350" radius="3" x="2191" y="1683" z="1097" inVp="0" inMag="1" time="724701951"/>
            <node id="43351" radius="3" x="2194" y="1681" z="1105" inVp="0" inMag="1" time="724705284"/>
            <node id="43352" radius="3" x="2200" y="1679" z="1110" inVp="0" inMag="1" time="724707518"/>
            <node id="43353" radius="3" x="2203" y="1676" z="1117" inVp="0" inMag="1" time="724710618"/>
            <node id="43355" radius="3" x="2166" y="1401" z="1046" inVp="0" inMag="1" time="725670899"/>
            <node id="43356" radius="3" x="2174" y="1398" z="1039" inVp="0" inMag="1" time="725680167"/>
            <node id="43357" radius="3" x="2184" y="1387" z="1035" inVp="0" inMag="1" time="725682250"/>
            <node id="43358" radius="3" x="2183" y="1383" z="1029" inVp="0" inMag="1" time="725686167"/>
            <node id="43359" radius="3" x="2197" y="1377" z="1037" inVp="0" inMag="1" time="725690917"/>
            <node id="43360" radius="3" x="2206" y="1370" z="1039" inVp="0" inMag="1" time="725692967"/>
            <node id="43361" radius="3" x="2220" y="1361" z="1048" inVp="0" inMag="1" time="725706867"/>
            <node id="43362" radius="3" x="2231" y="1352" z="1053" inVp="0" inMag="1" time="725708733"/>
            <node id="43363" radius="3" x="2243" y="1347" z="1058" inVp="0" inMag="1" time="725710684"/>
            <node id="43364" radius="3" x="2250" y="1340" z="1064" inVp="0" inMag="1" time="725714751"/>
            <node id="43365" radius="3" x="2263" y="1335" z="1072" inVp="0" inMag="1" time="725717634"/>
            <node id="43366" radius="3" x="2275" y="1328" z="1074" inVp="0" inMag="1" time="725720084"/>
            <node id="43367" radius="3" x="2290" y="1328" z="1082" inVp="0" inMag="1" time="725729534"/>
            <node id="43368" radius="3" x="2284" y="1312" z="1077" inVp="0" inMag="1" time="725736035"/>
            <node id="43369" radius="3" x="2301" y="1295" z="1074" inVp="0" inMag="1" time="725739485"/>
            <node id="43370" radius="3" x="2307" y="1282" z="1074" inVp="0" inMag="1" time="725740652"/>
            <node id="43371" radius="3" x="2319" y="1266" z="1069" inVp="0" inMag="1" time="725743202"/>
            <node id="43372" radius="3" x="2325" y="1252" z="1063" inVp="0" inMag="1" time="725745885"/>
            <node id="43373" radius="3" x="2329" y="1239" z="1059" inVp="0" inMag="1" time="725747985"/>
            <node id="43374" radius="3" x="2324" y="1219" z="1058" inVp="0" inMag="1" time="725749886"/>
            <node id="43375" radius="3" x="2314" y="1206" z="1058" inVp="0" inMag="1" time="725751469"/>
            <node id="43376" radius="3" x="2300" y="1197" z="1053" inVp="0" inMag="1" time="725754386"/>
            <node id="43377" radius="3" x="2281" y="1192" z="1054" inVp="0" inMag="1" time="725758119"/>
            <node id="43378" radius="3" x="2270" y="1195" z="1054" inVp="0" inMag="1" time="725759819"/>
            <node id="43379" radius="3" x="2261" y="1191" z="1054" inVp="0" inMag="1" time="725760955"/>
            <node id="43380" radius="3" x="2248" y="1184" z="1054" inVp="0" inMag="1" time="725761855"/>
            <node id="43381" radius="3" x="2261" y="1165" z="1054" inVp="0" inMag="1" time="725764805"/>
            <node id="43382" radius="3" x="2255" y="1159" z="1052" inVp="0" inMag="1" time="725769588"/>
            <node id="43383" radius="3" x="2245" y="1154" z="1054" inVp="0" inMag="1" time="725771555"/>
            <node id="43384" radius="3" x="2239" y="1155" z="1059" inVp="0" inMag="1" time="725773655"/>
            <node id="43386" radius="3" x="2241" y="1178" z="1061" inVp="0" inMag="1" time="725952467"/>
            <node id="43387" radius="3" x="2298" y="1279" z="1077" inVp="0" inMag="1" time="725982968"/>
            <node id="43388" radius="3" x="2299" y="1264" z="1078" inVp="0" inMag="1" time="725988868"/>
            <node id="43389" radius="3" x="2299" y="1255" z="1077" inVp="0" inMag="1" time="725993085"/>
            <node id="43390" radius="3" x="2277" y="1340" z="1069" inVp="0" inMag="1" time="726015317"/>
            <node id="43391" radius="3" x="2273" y="1349" z="1062" inVp="0" inMag="1" time="726017734"/>
            <node id="43392" radius="3" x="2271" y="1358" z="1058" inVp="0" inMag="1" time="726019417"/>
            <node id="43393" radius="3" x="2277" y="1368" z="1052" inVp="0" inMag="1" time="726021284"/>
            <node id="43394" radius="3" x="2298" y="1369" z="1052" inVp="0" inMag="1" time="726022368"/>
            <node id="43395" radius="3" x="2267" y="1369" z="1049" inVp="0" inMag="1" time="726028951"/>
            <node id="43396" radius="3" x="2258" y="1369" z="1045" inVp="0" inMag="1" time="726030635"/>
            <node id="43397" radius="3" x="2253" y="1376" z="1041" inVp="0" inMag="1" time="726032385"/>
            <node id="43398" radius="3" x="2241" y="1385" z="1036" inVp="0" inMag="1" time="726033984"/>
            <node id="43399" radius="3" x="2234" y="1405" z="1036" inVp="0" inMag="1" time="726034968"/>
            <node id="43400" radius="3" x="2223" y="1434" z="1036" inVp="0" inMag="1" time="726036152"/>
            <node id="43401" radius="3" x="2211" y="1442" z="1036" inVp="0" inMag="1" time="726037469"/>
            <node id="43402" radius="3" x="2200" y="1438" z="1036" inVp="0" inMag="1" time="726038952"/>
            <node id="43403" radius="3" x="2209" y="1449" z="1042" inVp="0" inMag="1" time="726050318"/>
            <node id="43404" radius="3" x="2214" y="1459" z="1041" inVp="0" inMag="1" time="726053585"/>
            <node id="43405" radius="3" x="2187" y="1447" z="1041" inVp="0" inMag="1" time="726055719"/>
            <node id="43406" radius="3" x="2179" y="1448" z="1037" inVp="0" inMag="1" time="726060100"/>
            <node id="43407" radius="3" x="2177" y="1448" z="1031" inVp="0" inMag="1" time="726063167"/>
            <node id="43408" radius="3" x="2172" y="1448" z="1021" inVp="0" inMag="1" time="726067016"/>
            <node id="43409" radius="3" x="2173" y="1441" z="1015" inVp="0" inMag="1" time="726069467"/>
            <node id="43410" radius="3" x="2179" y="1429" z="1012" inVp="0" inMag="1" time="726091502"/>
            <node id="43411" radius="3" x="2180" y="1422" z="1012" inVp="0" inMag="1" time="726092251"/>
            <node id="43412" radius="3" x="2218" y="1464" z="1045" inVp="0" inMag="1" time="726109769"/>
            <node id="43414" radius="3" x="2173" y="1195" z="1080" inVp="0" inMag="1" time="726388818"/>
            <node id="43415" radius="3" x="2170" y="1189" z="1080" inVp="0" inMag="1" time="726391101"/>
            <node id="43416" radius="3" x="2168" y="1189" z="1087" inVp="0" inMag="1" time="726396401"/>
            <node id="43417" radius="3" x="2165" y="1181" z="1077" inVp="0" inMag="1" time="726487198"/>
            <node id="43419" radius="3" x="2192" y="1170" z="1089" inVp="0" inMag="1" time="726544600"/>
            <node id="43420" radius="3" x="2184" y="1172" z="1089" inVp="0" inMag="1" time="726546317"/>
            <node id="43421" radius="3" x="2177" y="1168" z="1085" inVp="0" inMag="1" time="726548400"/>
            <node id="43422" radius="3" x="2174" y="1163" z="1083" inVp="0" inMag="1" time="726549950"/>
            <node id="43423" radius="3" x="2173" y="1162" z="1075" inVp="0" inMag="1" time="726552667"/>
            <node id="43424" radius="3" x="2371" y="1403" z="1375" inVp="0" inMag="1" time="727067202"/>
            <node id="43425" radius="3" x="2374" y="1403" z="1384" inVp="0" inMag="1" time="727069685"/>
            <node id="43426" radius="3" x="2363" y="1398" z="1386" inVp="0" inMag="1" time="727072352"/>
            <node id="43427" radius="3" x="2361" y="1401" z="1393" inVp="0" inMag="1" time="727075819"/>
            <node id="43428" radius="3" x="2386" y="1402" z="1390" inVp="0" inMag="1" time="727091834"/>
            <node id="43431" radius="3" x="2414" y="1404" z="1276" inVp="0" inMag="1" time="727620100"/>
            <node id="43432" radius="3" x="2399" y="1396" z="1282" inVp="0" inMag="1" time="727624133"/>
            <node id="43433" radius="3" x="2385" y="1391" z="1288" inVp="0" inMag="1" time="727626917"/>
            <node id="43434" radius="3" x="2380" y="1389" z="1292" inVp="0" inMag="1" time="727629000"/>
            <node id="43435" radius="3" x="2376" y="1392" z="1296" inVp="0" inMag="1" time="727631385"/>
            <node id="43436" radius="3" x="2374" y="1388" z="1305" inVp="0" inMag="1" time="727638268"/>
            <node id="43438" radius="3" x="2375" y="1373" z="1314" inVp="0" inMag="1" time="727678402"/>
            <node id="43439" radius="3" x="2371" y="1380" z="1324" inVp="0" inMag="1" time="727680899"/>
            <node id="43440" radius="3" x="2366" y="1383" z="1331" inVp="0" inMag="1" time="727682850"/>
            <node id="43441" radius="3" x="2358" y="1378" z="1343" inVp="0" inMag="1" time="727698584"/>
            <node id="43442" radius="3" x="2349" y="1367" z="1352" inVp="0" inMag="1" time="727700600"/>
            <node id="43443" radius="3" x="2340" y="1365" z="1358" inVp="0" inMag="1" time="727702667"/>
            <node id="43444" radius="3" x="2327" y="1359" z="1362" inVp="0" inMag="1" time="727704934"/>
            <node id="43445" radius="3" x="2308" y="1352" z="1365" inVp="0" inMag="1" time="727707735"/>
            <node id="43446" radius="3" x="2290" y="1344" z="1371" inVp="0" inMag="1" time="727709168"/>
            <node id="43447" radius="3" x="2277" y="1337" z="1378" inVp="0" inMag="1" time="727712984"/>
            <node id="43448" radius="3" x="2258" y="1331" z="1378" inVp="0" inMag="1" time="727714085"/>
            <node id="43449" radius="3" x="2241" y="1320" z="1377" inVp="0" inMag="1" time="727717884"/>
            <node id="43450" radius="3" x="2230" y="1321" z="1378" inVp="0" inMag="1" time="727728335"/>
            <node id="43451" radius="3" x="2258" y="1320" z="1378" inVp="0" inMag="1" time="727740766"/>
            <node id="43452" radius="3" x="2241" y="1306" z="1378" inVp="0" inMag="1" time="727742150"/>
            <node id="43453" radius="3" x="2232" y="1299" z="1374" inVp="0" inMag="1" time="727745333"/>
            <node id="43454" radius="3" x="2281" y="1346" z="1390" inVp="0" inMag="1" time="727759067"/>
            <node id="43455" radius="3" x="2339" y="1377" z="1359" inVp="0" inMag="1" time="727781352"/>
            <node id="43456" radius="3" x="2341" y="1396" z="1359" inVp="0" inMag="1" time="727783485"/>
            <node id="43457" radius="3" x="2344" y="1396" z="1353" inVp="0" inMag="1" time="727785769"/>
            <node id="43458" radius="3" x="2334" y="1367" z="1368" inVp="0" inMag="1" time="727794319"/>
            <node id="43459" radius="3" x="2344" y="1384" z="1372" inVp="0" inMag="1" time="727798519"/>
            <node id="43460" radius="3" x="2351" y="1389" z="1375" inVp="0" inMag="1" time="727800300"/>
            <node id="43461" radius="3" x="2345" y="1366" z="1368" inVp="0" inMag="1" time="727811384"/>
            <node id="43462" radius="3" x="2348" y="1372" z="1372" inVp="0" inMag="1" time="727813701"/>
            <node id="43464" radius="3" x="2375" y="1359" z="1314" inVp="0" inMag="1" time="728016548"/>
            <node id="43465" radius="3" x="2369" y="1348" z="1311" inVp="0" inMag="1" time="728020415"/>
            <node id="43466" radius="3" x="2355" y="1338" z="1307" inVp="0" inMag="1" time="728022165"/>
            <node id="43467" radius="3" x="2357" y="1332" z="1302" inVp="0" inMag="1" time="728023865"/>
            <node id="43468" radius="3" x="2351" y="1327" z="1298" inVp="0" inMag="1" time="728025348"/>
            <node id="43469" radius="3" x="2350" y="1317" z="1293" inVp="0" inMag="1" time="728027832"/>
            <node id="43470" radius="3" x="2348" y="1311" z="1287" inVp="0" inMag="1" time="728036182"/>
            <node id="43471" radius="3" x="2355" y="1319" z="1289" inVp="0" inMag="1" time="728048967"/>
            <node id="43472" radius="3" x="2353" y="1324" z="1285" inVp="0" inMag="1" time="728051150"/>
            <node id="43473" radius="3" x="2350" y="1329" z="1280" inVp="0" inMag="1" time="728058467"/>
            <node id="43475" radius="3" x="2267" y="1204" z="1265" inVp="0" inMag="1" time="728730950"/>
            <node id="43476" radius="3" x="2252" y="1200" z="1265" inVp="0" inMag="1" time="728733151"/>
            <node id="43477" radius="3" x="2237" y="1197" z="1265" inVp="0" inMag="1" time="728734217"/>
            <node id="43478" radius="3" x="2231" y="1201" z="1273" inVp="0" inMag="1" time="728737400"/>
            <node id="43479" radius="3" x="2222" y="1199" z="1278" inVp="0" inMag="1" time="728739084"/>
            <node id="43480" radius="3" x="2214" y="1199" z="1284" inVp="0" inMag="1" time="728741118"/>
            <node id="43481" radius="3" x="2217" y="1195" z="1292" inVp="0" inMag="1" time="728743551"/>
            <node id="43482" radius="3" x="2209" y="1190" z="1295" inVp="0" inMag="1" time="728747588"/>
            <node id="43483" radius="3" x="2215" y="1174" z="1295" inVp="0" inMag="1" time="728748983"/>
            <node id="43484" radius="3" x="2222" y="1161" z="1295" inVp="0" inMag="1" time="728750218"/>
            <node id="43485" radius="3" x="2206" y="1181" z="1300" inVp="0" inMag="1" time="728767966"/>
            <node id="43486" radius="3" x="2201" y="1173" z="1301" inVp="0" inMag="1" time="728774850"/>
            <node id="43487" radius="3" x="2248" y="1195" z="1260" inVp="0" inMag="1" time="728791219"/>
            <node id="43488" radius="3" x="2250" y="1196" z="1254" inVp="0" inMag="1" time="728794150"/>
            <node id="43489" radius="3" x="2254" y="1195" z="1250" inVp="0" inMag="1" time="728796584"/>
            <node id="43491" radius="3" x="2336" y="1324" z="1197" inVp="0" inMag="1" time="728896251"/>
            <node id="43492" radius="3" x="2319" y="1309" z="1197" inVp="0" inMag="1" time="728898634"/>
            <node id="43493" radius="3" x="2298" y="1302" z="1203" inVp="0" inMag="1" time="728900651"/>
            <node id="43494" radius="3" x="2288" y="1296" z="1208" inVp="0" inMag="1" time="728902684"/>
            <node id="43495" radius="3" x="2290" y="1287" z="1214" inVp="0" inMag="1" time="728904835"/>
            <node id="43496" radius="3" x="2285" y="1286" z="1222" inVp="0" inMag="1" time="728907550"/>
            <node id="43497" radius="3" x="2287" y="1279" z="1231" inVp="0" inMag="1" time="728910152"/>
            <node id="43498" radius="3" x="2290" y="1282" z="1239" inVp="0" inMag="1" time="728912451"/>
            <node id="43499" radius="3" x="2280" y="1283" z="1211" inVp="0" inMag="1" time="728921868"/>
            <node id="43500" radius="3" x="2276" y="1283" z="1205" inVp="0" inMag="1" time="728924618"/>
            <node id="43501" radius="3" x="2284" y="1303" z="1204" inVp="0" inMag="1" time="728942583"/>
            <node id="43502" radius="3" x="2286" y="1308" z="1197" inVp="0" inMag="1" time="728944900"/>
            <node id="43503" radius="3" x="2281" y="1308" z="1193" inVp="0" inMag="1" time="728946900"/>
            <node id="43504" radius="3" x="2294" y="1306" z="1198" inVp="0" inMag="1" time="728952684"/>
            <node id="43505" radius="3" x="2299" y="1304" z="1192" inVp="0" inMag="1" time="728955284"/>
            <node id="43506" radius="3" x="2304" y="1307" z="1188" inVp="0" inMag="1" time="728957434"/>
            <node id="1069" radius="1.5" x="2295" y="1596" z="1308" inVp="0" inMag="1" time="731004551"/>
            <node id="43507" radius="3" x="2283" y="1592" z="1308" inVp="0" inMag="1" time="731005767"/>
            <node id="43508" radius="3" x="2291" y="1598" z="1304" inVp="0" inMag="1" time="731012901"/>
            <node id="43509" radius="3" x="2284" y="1597" z="1296" inVp="0" inMag="1" time="731015468"/>
            <node id="43510" radius="3" x="2277" y="1597" z="1292" inVp="0" inMag="1" time="731017368"/>
            <node id="43511" radius="3" x="2281" y="1582" z="1292" inVp="0" inMag="1" time="731019268"/>
            <node id="43512" radius="3" x="2284" y="1572" z="1292" inVp="0" inMag="1" time="731020652"/>
            <node id="43513" radius="3" x="2268" y="1597" z="1296" inVp="0" inMag="1" time="731031569"/>
            <node id="43514" radius="3" x="2266" y="1599" z="1303" inVp="0" inMag="1" time="731038302"/>
            <node id="43515" radius="3" x="2259" y="1597" z="1306" inVp="0" inMag="1" time="731040666"/>
            <node id="43516" radius="3" x="2245" y="1591" z="1306" inVp="0" inMag="1" time="731041733"/>
            <node id="43517" radius="3" x="2242" y="1596" z="1308" inVp="0" inMag="1" time="731045450"/>
            <node id="43518" radius="3" x="2245" y="1609" z="1308" inVp="0" inMag="1" time="731046500"/>
            <node id="43519" radius="3" x="2244" y="1587" z="1301" inVp="0" inMag="1" time="731058834"/>
            <node id="43520" radius="3" x="2246" y="1584" z="1293" inVp="0" inMag="1" time="731061934"/>
            <node id="43521" radius="3" x="2273" y="1591" z="1271" inVp="0" inMag="1" time="731118618"/>
            <node id="43522" radius="3" x="2275" y="1586" z="1279" inVp="0" inMag="1" time="731122368"/>
            <node id="43523" radius="3" x="2283" y="1594" z="1282" inVp="0" inMag="1" time="731126651"/>
            <node id="43524" radius="3" x="2288" y="1600" z="1289" inVp="0" inMag="1" time="731129068"/>
            <node id="43525" radius="3" x="2269" y="1583" z="1283" inVp="0" inMag="1" time="731138902"/>
            <node id="43526" radius="3" x="2269" y="1580" z="1291" inVp="0" inMag="1" time="731142819"/>
            <node id="43527" radius="3" x="2264" y="1594" z="1288" inVp="0" inMag="1" time="731157519"/>
            <node id="43528" radius="3" x="2270" y="1602" z="1282" inVp="0" inMag="1" time="731172265"/>
            <node id="43529" radius="3" x="2272" y="1608" z="1282" inVp="0" inMag="1" time="731173482"/>
            <node id="43530" radius="3" x="2273" y="1615" z="1287" inVp="0" inMag="1" time="731180599"/>
            <node id="43531" radius="3" x="2257" y="1581" z="1296" inVp="0" inMag="1" time="731212233"/>
            <node id="43532" radius="3" x="2273" y="1585" z="1300" inVp="0" inMag="1" time="731224217"/>
            <node id="43533" radius="3" x="2282" y="1582" z="1306" inVp="0" inMag="1" time="731226533"/>
            <node id="43534" radius="3" x="2287" y="1574" z="1310" inVp="0" inMag="1" time="731228599"/>
            <node id="43535" radius="3" x="2290" y="1573" z="1316" inVp="0" inMag="1" time="731232384"/>
        </nodes>
        <edges>
            <edge source="1" target="2"/>
            <edge source="1" target="8"/>
            <edge source="1" target="48"/>
            <edge source="1" target="53"/>
            <edge source="1" target="81"/>
            <edge source="1" target="87"/>
            <edge source="1" target="90"/>
            <edge source="1" target="120"/>
            <edge source="1" target="132"/>
            <edge source="1" target="141"/>
            <edge source="1" target="147"/>
            <edge source="1" target="225"/>
            <edge source="1" target="243"/>
            <edge source="1" target="259"/>
            <edge source="1" target="273"/>
            <edge source="1" target="280"/>
            <edge source="1" target="287"/>
            <edge source="1" target="291"/>
            <edge source="1" target="300"/>
            <edge source="1" target="10996"/>
            <edge source="2" target="3"/>
            <edge source="3" target="4"/>
            <edge source="4" target="5"/>
            <edge source="5" target="6"/>
            <edge source="5" target="11103"/>
            <edge source="6" target="7"/>
            <edge source="7" target="11053"/>
            <edge source="8" target="9"/>
            <edge source="9" target="10"/>
            <edge source="9" target="31"/>
            <edge source="10" target="11"/>
            <edge source="11" target="12"/>
            <edge source="12" target="13"/>
            <edge source="12" target="689"/>
            <edge source="12" target="1389"/>
            <edge source="12" target="11180"/>
            <edge source="13" target="14"/>
            <edge source="14" target="15"/>
            <edge source="14" target="1360"/>
            <edge source="14" target="11117"/>
            <edge source="15" target="16"/>
            <edge source="15" target="43475"/>
            <edge source="16" target="17"/>
            <edge source="16" target="21"/>
            <edge source="17" target="18"/>
            <edge source="18" target="19"/>
            <edge source="19" target="20"/>
            <edge source="21" target="22"/>
            <edge source="22" target="23"/>
            <edge source="23" target="24"/>
            <edge source="24" target="25"/>
            <edge source="25" target="26"/>
            <edge source="26" target="27"/>
            <edge source="27" target="28"/>
            <edge source="28" target="29"/>
            <edge source="29" target="30"/>
            <edge source="31" target="32"/>
            <edge source="31" target="43491"/>
            <edge source="32" target="33"/>
            <edge source="33" target="34"/>
            <edge source="34" target="35"/>
            <edge source="35" target="36"/>
            <edge source="36" target="37"/>
            <edge source="37" target="38"/>
            <edge source="38" target="39"/>
            <edge source="39" target="40"/>
            <edge source="40" target="41"/>
            <edge source="41" target="42"/>
            <edge source="42" target="43"/>
            <edge source="43" target="44"/>
            <edge source="44" target="45"/>
            <edge source="45" target="46"/>
            <edge source="46" target="47"/>
            <edge source="48" target="49"/>
            <edge source="49" target="50"/>
            <edge source="50" target="51"/>
            <edge source="51" target="52"/>
            <edge source="53" target="54"/>
            <edge source="54" target="55"/>
            <edge source="55" target="56"/>
            <edge source="56" target="57"/>
            <edge source="56" target="43521"/>
            <edge source="57" target="58"/>
            <edge source="58" target="59"/>
            <edge source="58" target="78"/>
            <edge source="59" target="60"/>
            <edge source="60" target="61"/>
            <edge source="60" target="70"/>
            <edge source="61" target="62"/>
            <edge source="62" target="63"/>
            <edge source="63" target="64"/>
            <edge source="64" target="65"/>
            <edge source="65" target="66"/>
            <edge source="66" target="67"/>
            <edge source="67" target="68"/>
            <edge source="68" target="69"/>
            <edge source="70" target="71"/>
            <edge source="71" target="72"/>
            <edge source="72" target="73"/>
            <edge source="73" target="74"/>
            <edge source="74" target="75"/>
            <edge source="75" target="76"/>
            <edge source="76" target="77"/>
            <edge source="78" target="79"/>
            <edge source="79" target="80"/>
            <edge source="81" target="82"/>
            <edge source="81" target="39845"/>
            <edge source="82" target="83"/>
            <edge source="83" target="84"/>
            <edge source="84" target="85"/>
            <edge source="85" target="86"/>
            <edge source="86" target="1069"/>
            <edge source="87" target="88"/>
            <edge source="88" target="89"/>
            <edge source="90" target="91"/>
            <edge source="91" target="92"/>
            <edge source="91" target="117"/>
            <edge source="92" target="93"/>
            <edge source="92" target="110"/>
            <edge source="93" target="94"/>
            <edge source="93" target="1375"/>
            <edge source="94" target="95"/>
            <edge source="95" target="96"/>
            <edge source="96" target="97"/>
            <edge source="96" target="100"/>
            <edge source="97" target="98"/>
            <edge source="98" target="99"/>
            <edge source="100" target="101"/>
            <edge source="101" target="102"/>
            <edge source="102" target="103"/>
            <edge source="103" target="104"/>
            <edge source="104" target="105"/>
            <edge source="105" target="106"/>
            <edge source="106" target="107"/>
            <edge source="107" target="108"/>
            <edge source="108" target="109"/>
            <edge source="110" target="111"/>
            <edge source="111" target="112"/>
            <edge source="112" target="113"/>
            <edge source="113" target="114"/>
            <edge source="114" target="115"/>
            <edge source="115" target="116"/>
            <edge source="117" target="118"/>
            <edge source="118" target="119"/>
            <edge source="120" target="121"/>
            <edge source="121" target="122"/>
            <edge source="122" target="123"/>
            <edge source="122" target="1332"/>
            <edge source="123" target="124"/>
            <edge source="124" target="125"/>
            <edge source="124" target="129"/>
            <edge source="125" target="126"/>
            <edge source="126" target="127"/>
            <edge source="127" target="128"/>
            <edge source="129" target="130"/>
            <edge source="130" target="131"/>
            <edge source="132" target="133"/>
            <edge source="133" target="134"/>
            <edge source="134" target="135"/>
            <edge source="134" target="139"/>
            <edge source="135" target="136"/>
            <edge source="136" target="137"/>
            <edge source="137" target="138"/>
            <edge source="139" target="140"/>
            <edge source="141" target="142"/>
            <edge source="142" target="143"/>
            <edge source="143" target="144"/>
            <edge source="144" target="145"/>
            <edge source="145" target="146"/>
            <edge source="147" target="148"/>
            <edge source="148" target="149"/>
            <edge source="149" target="150"/>
            <edge source="149" target="43290"/>
            <edge source="150" target="151"/>
            <edge source="151" target="152"/>
            <edge source="152" target="153"/>
            <edge source="152" target="39837"/>
            <edge source="153" target="154"/>
            <edge source="154" target="155"/>
            <edge source="155" target="156"/>
            <edge source="156" target="157"/>
            <edge source="157" target="158"/>
            <edge source="158" target="159"/>
            <edge source="159" target="160"/>
            <edge source="160" target="161"/>
            <edge source="161" target="162"/>
            <edge source="162" target="163"/>
            <edge source="163" target="164"/>
            <edge source="164" target="165"/>
            <edge source="165" target="166"/>
            <edge source="166" target="167"/>
            <edge source="167" target="168"/>
            <edge source="168" target="169"/>
            <edge source="169" target="170"/>
            <edge source="170" target="171"/>
            <edge source="171" target="172"/>
            <edge source="172" target="173"/>
            <edge source="173" target="174"/>
            <edge source="174" target="175"/>
            <edge source="175" target="176"/>
            <edge source="176" target="177"/>
            <edge source="177" target="178"/>
            <edge source="178" target="179"/>
            <edge source="179" target="180"/>
            <edge source="180" target="181"/>
            <edge source="181" target="182"/>
            <edge source="182" target="183"/>
            <edge source="183" target="184"/>
            <edge source="184" target="185"/>
            <edge source="185" target="186"/>
            <edge source="186" target="187"/>
            <edge source="187" target="188"/>
            <edge source="188" target="189"/>
            <edge source="189" target="190"/>
            <edge source="190" target="191"/>
            <edge source="191" target="192"/>
            <edge source="192" target="193"/>
            <edge source="193" target="194"/>
            <edge source="194" target="195"/>
            <edge source="195" target="196"/>
            <edge source="196" target="197"/>
            <edge source="197" target="198"/>
            <edge source="198" target="199"/>
            <edge source="199" target="200"/>
            <edge source="200" target="201"/>
            <edge source="201" target="202"/>
            <edge source="202" target="203"/>
            <edge source="203" target="204"/>
            <edge source="204" target="205"/>
            <edge source="205" target="206"/>
            <edge source="206" target="207"/>
            <edge source="207" target="208"/>
            <edge source="208" target="209"/>
            <edge source="209" target="210"/>
            <edge source="209" target="211"/>
            <edge source="211" target="212"/>
            <edge source="212" target="213"/>
            <edge source="213" target="214"/>
            <edge source="214" target="215"/>
            <edge source="215" target="216"/>
            <edge source="216" target="217"/>
            <edge source="217" target="218"/>
            <edge source="218" target="219"/>
            <edge source="219" target="220"/>
            <edge source="220" target="221"/>
            <edge source="221" target="222"/>
            <edge source="222" target="223"/>
            <edge source="223" target="224"/>
            <edge source="225" target="226"/>
            <edge source="226" target="227"/>
            <edge source="227" target="228"/>
            <edge source="228" target="229"/>
            <edge source="229" target="230"/>
            <edge source="229" target="1993"/>
            <edge source="230" target="231"/>
            <edge source="231" target="232"/>
            <edge source="232" target="233"/>
            <edge source="233" target="234"/>
            <edge source="234" target="235"/>
            <edge source="235" target="236"/>
            <edge source="236" target="237"/>
            <edge source="237" target="238"/>
            <edge source="237" target="239"/>
            <edge source="237" target="240"/>
            <edge source="237" target="43349"/>
            <edge source="240" target="241"/>
            <edge source="241" target="242"/>
            <edge source="243" target="244"/>
            <edge source="244" target="245"/>
            <edge source="245" target="246"/>
            <edge source="246" target="247"/>
            <edge source="247" target="248"/>
            <edge source="248" target="249"/>
            <edge source="249" target="250"/>
            <edge source="250" target="251"/>
            <edge source="251" target="252"/>
            <edge source="252" target="253"/>
            <edge source="253" target="254"/>
            <edge source="254" target="255"/>
            <edge source="255" target="256"/>
            <edge source="256" target="257"/>
            <edge source="256" target="1354"/>
            <edge source="257" target="258"/>
            <edge source="259" target="260"/>
            <edge source="260" target="261"/>
            <edge source="261" target="262"/>
            <edge source="262" target="263"/>
            <edge source="263" target="264"/>
            <edge source="264" target="265"/>
            <edge source="265" target="266"/>
            <edge source="266" target="267"/>
            <edge source="267" target="268"/>
            <edge source="268" target="269"/>
            <edge source="269" target="270"/>
            <edge source="270" target="271"/>
            <edge source="271" target="272"/>
            <edge source="273" target="274"/>
            <edge source="274" target="275"/>
            <edge source="275" target="276"/>
            <edge source="276" target="277"/>
            <edge source="277" target="278"/>
            <edge source="278" target="279"/>
            <edge source="280" target="281"/>
            <edge source="281" target="282"/>
            <edge source="282" target="283"/>
            <edge source="282" target="285"/>
            <edge source="283" target="284"/>
            <edge source="285" target="286"/>
            <edge source="287" target="288"/>
            <edge source="288" target="289"/>
            <edge source="288" target="1424"/>
            <edge source="289" target="290"/>
            <edge source="291" target="292"/>
            <edge source="292" target="293"/>
            <edge source="293" target="294"/>
            <edge source="294" target="295"/>
            <edge source="295" target="296"/>
            <edge source="295" target="43341"/>
            <edge source="296" target="297"/>
            <edge source="296" target="43325"/>
            <edge source="297" target="298"/>
            <edge source="298" target="299"/>
            <edge source="298" target="43312"/>
            <edge source="299" target="43305"/>
            <edge source="299" target="43348"/>
            <edge source="300" target="301"/>
            <edge source="301" target="302"/>
            <edge source="302" target="303"/>
            <edge source="303" target="304"/>
            <edge source="303" target="305"/>
            <edge source="305" target="306"/>
            <edge source="306" target="307"/>
            <edge source="307" target="308"/>
            <edge source="308" target="309"/>
            <edge source="1332" target="1333"/>
            <edge source="1333" target="1334"/>
            <edge source="1334" target="1335"/>
            <edge source="1335" target="1336"/>
            <edge source="1336" target="1337"/>
            <edge source="1354" target="1355"/>
            <edge source="1355" target="1356"/>
            <edge source="1356" target="1357"/>
            <edge source="1360" target="1361"/>
            <edge source="1361" target="1362"/>
            <edge source="1362" target="1363"/>
            <edge source="1363" target="1364"/>
            <edge source="1364" target="1365"/>
            <edge source="1365" target="1366"/>
            <edge source="1366" target="1367"/>
            <edge source="1367" target="1368"/>
            <edge source="1368" target="1369"/>
            <edge source="1368" target="1370"/>
            <edge source="1369" target="43419"/>
            <edge source="1370" target="1371"/>
            <edge source="1371" target="1372"/>
            <edge source="1372" target="43414"/>
            <edge source="1375" target="1376"/>
            <edge source="1376" target="1377"/>
            <edge source="1377" target="1378"/>
            <edge source="1378" target="1379"/>
            <edge source="1379" target="1380"/>
            <edge source="689" target="1071"/>
            <edge source="1071" target="1321"/>
            <edge source="1321" target="1383"/>
            <edge source="1383" target="1384"/>
            <edge source="1384" target="1385"/>
            <edge source="1385" target="1386"/>
            <edge source="1385" target="1387"/>
            <edge source="1389" target="1390"/>
            <edge source="1390" target="1391"/>
            <edge source="1391" target="1392"/>
            <edge source="1424" target="1425"/>
            <edge source="1425" target="1426"/>
            <edge source="1426" target="1427"/>
            <edge source="1427" target="1428"/>
            <edge source="1993" target="1994"/>
            <edge source="1994" target="1995"/>
            <edge source="1994" target="1997"/>
            <edge source="1995" target="1996"/>
            <edge source="1997" target="1998"/>
            <edge source="1998" target="1999"/>
            <edge source="10996" target="10997"/>
            <edge source="10997" target="10998"/>
            <edge source="10998" target="10999"/>
            <edge source="10998" target="11026"/>
            <edge source="10998" target="11045"/>
            <edge source="10999" target="11000"/>
            <edge source="11000" target="11001"/>
            <edge source="11001" target="11002"/>
            <edge source="11002" target="11003"/>
            <edge source="11003" target="11004"/>
            <edge source="11004" target="11005"/>
            <edge source="11005" target="11006"/>
            <edge source="11006" target="11007"/>
            <edge source="11006" target="11008"/>
            <edge source="11008" target="11009"/>
            <edge source="11009" target="11010"/>
            <edge source="11010" target="11011"/>
            <edge source="11010" target="11014"/>
            <edge source="11011" target="11012"/>
            <edge source="11012" target="11013"/>
            <edge source="11014" target="11015"/>
            <edge source="11015" target="11016"/>
            <edge source="11016" target="11017"/>
            <edge source="11017" target="11018"/>
            <edge source="11018" target="11019"/>
            <edge source="11018" target="11024"/>
            <edge source="11019" target="11020"/>
            <edge source="11020" target="11021"/>
            <edge source="11021" target="11022"/>
            <edge source="11022" target="11023"/>
            <edge source="11026" target="11027"/>
            <edge source="11027" target="11028"/>
            <edge source="11028" target="11029"/>
            <edge source="11029" target="11030"/>
            <edge source="11030" target="11031"/>
            <edge source="11031" target="11032"/>
            <edge source="11032" target="11033"/>
            <edge source="11033" target="11034"/>
            <edge source="11034" target="11035"/>
            <edge source="11035" target="11036"/>
            <edge source="11036" target="11037"/>
            <edge source="11036" target="11040"/>
            <edge source="11037" target="11038"/>
            <edge source="11038" target="11039"/>
            <edge source="11040" target="11041"/>
            <edge source="11041" target="11042"/>
            <edge source="11042" target="11043"/>
            <edge source="11045" target="11046"/>
            <edge source="11046" target="11047"/>
            <edge source="11047" target="11048"/>
            <edge source="11048" target="11049"/>
            <edge source="11049" target="11050"/>
            <edge source="11050" target="11051"/>
            <edge source="11051" target="11052"/>
            <edge source="11053" target="11054"/>
            <edge source="11054" target="11055"/>
            <edge source="11055" target="11056"/>
            <edge source="11055" target="11059"/>
            <edge source="11056" target="11057"/>
            <edge source="11057" target="11058"/>
            <edge source="11059" target="11060"/>
            <edge source="11060" target="11061"/>
            <edge source="11061" target="11062"/>
            <edge source="11062" target="11063"/>
            <edge source="11063" target="11064"/>
            <edge source="11064" target="11065"/>
            <edge source="11065" target="11066"/>
            <edge source="11066" target="11067"/>
            <edge source="11067" target="11068"/>
            <edge source="11068" target="11069"/>
            <edge source="11069" target="11070"/>
            <edge source="11070" target="11071"/>
            <edge source="11071" target="11072"/>
            <edge source="11072" target="11073"/>
            <edge source="11072" target="11080"/>
            <edge source="11073" target="11074"/>
            <edge source="11074" target="11075"/>
            <edge source="11075" target="11076"/>
            <edge source="11076" target="11077"/>
            <edge source="11076" target="11079"/>
            <edge source="11077" target="11078"/>
            <edge source="11080" target="11081"/>
            <edge source="11081" target="11082"/>
            <edge source="11082" target="11083"/>
            <edge source="11083" target="11084"/>
            <edge source="11084" target="11085"/>
            <edge source="11085" target="11086"/>
            <edge source="11086" target="11087"/>
            <edge source="11087" target="11088"/>
            <edge source="11087" target="11096"/>
            <edge source="11088" target="11089"/>
            <edge source="11089" target="11090"/>
            <edge source="11090" target="11091"/>
            <edge source="11091" target="11092"/>
            <edge source="11092" target="11093"/>
            <edge source="11093" target="11094"/>
            <edge source="11094" target="11095"/>
            <edge source="11096" target="11097"/>
            <edge source="11097" target="11098"/>
            <edge source="11098" target="11099"/>
            <edge source="11099" target="11100"/>
            <edge source="11100" target="11101"/>
            <edge source="11103" target="11104"/>
            <edge source="11104" target="11105"/>
            <edge source="11104" target="11108"/>
            <edge source="11105" target="11106"/>
            <edge source="11106" target="11107"/>
            <edge source="11108" target="11109"/>
            <edge source="11109" target="11110"/>
            <edge source="11110" target="11111"/>
            <edge source="11110" target="11114"/>
            <edge source="11111" target="11112"/>
            <edge source="11112" target="11113"/>
            <edge source="11114" target="11115"/>
            <edge source="11115" target="11116"/>
            <edge source="11117" target="11118"/>
            <edge source="11118" target="11119"/>
            <edge source="11119" target="11120"/>
            <edge source="11120" target="11121"/>
            <edge source="11121" target="11122"/>
            <edge source="11122" target="11123"/>
            <edge source="11123" target="11124"/>
            <edge source="11124" target="11125"/>
            <edge source="11125" target="11126"/>
            <edge source="11126" target="11127"/>
            <edge source="11127" target="11128"/>
            <edge source="11128" target="11129"/>
            <edge source="11129" target="11130"/>
            <edge source="11130" target="11131"/>
            <edge source="11131" target="11132"/>
            <edge source="11132" target="11133"/>
            <edge source="11133" target="11135"/>
            <edge source="11133" target="11159"/>
            <edge source="11133" target="11165"/>
            <edge source="11135" target="11136"/>
            <edge source="11135" target="11139"/>
            <edge source="11136" target="11137"/>
            <edge source="11137" target="11138"/>
            <edge source="11139" target="11140"/>
            <edge source="11140" target="11141"/>
            <edge source="11141" target="11142"/>
            <edge source="11142" target="11143"/>
            <edge source="11143" target="11144"/>
            <edge source="11144" target="11145"/>
            <edge source="11145" target="11146"/>
            <edge source="11146" target="11147"/>
            <edge source="11147" target="11148"/>
            <edge source="11148" target="11149"/>
            <edge source="11149" target="11150"/>
            <edge source="11150" target="11151"/>
            <edge source="11151" target="11152"/>
            <edge source="11152" target="11153"/>
            <edge source="11152" target="11155"/>
            <edge source="11155" target="11156"/>
            <edge source="11156" target="11157"/>
            <edge source="11157" target="11158"/>
            <edge source="11159" target="11160"/>
            <edge source="11160" target="11161"/>
            <edge source="11161" target="11162"/>
            <edge source="11162" target="11163"/>
            <edge source="11163" target="11164"/>
            <edge source="11165" target="11166"/>
            <edge source="11166" target="11167"/>
            <edge source="11167" target="11168"/>
            <edge source="11168" target="11169"/>
            <edge source="11169" target="11170"/>
            <edge source="11170" target="11171"/>
            <edge source="11171" target="11172"/>
            <edge source="11171" target="11173"/>
            <edge source="11172" target="11176"/>
            <edge source="11173" target="11174"/>
            <edge source="11174" target="11175"/>
            <edge source="11176" target="11177"/>
            <edge source="11177" target="11178"/>
            <edge source="11180" target="11181"/>
            <edge source="11181" target="11182"/>
            <edge source="11182" target="11183"/>
            <edge source="11183" target="11184"/>
            <edge source="11184" target="11185"/>
            <edge source="11185" target="11186"/>
            <edge source="11186" target="11187"/>
            <edge source="11187" target="11188"/>
            <edge source="11188" target="11189"/>
            <edge source="11189" target="11190"/>
            <edge source="11190" target="11191"/>
            <edge source="11191" target="11192"/>
            <edge source="11192" target="11193"/>
            <edge source="11193" target="11194"/>
            <edge source="11194" target="11195"/>
            <edge source="11195" target="11196"/>
            <edge source="11196" target="11197"/>
            <edge source="11197" target="11198"/>
            <edge source="11197" target="11205"/>
            <edge source="11198" target="11199"/>
            <edge source="11199" target="11200"/>
            <edge source="11200" target="11201"/>
            <edge source="11201" target="11202"/>
            <edge source="11202" target="11203"/>
            <edge source="11203" target="11204"/>
            <edge source="11205" target="11206"/>
            <edge source="11206" target="11207"/>
            <edge source="11206" target="11209"/>
            <edge source="11207" target="11208"/>
            <edge source="39837" target="39838"/>
            <edge source="39837" target="39840"/>
            <edge source="39837" target="43355"/>
            <edge source="39838" target="39839"/>
            <edge source="39840" target="39841"/>
            <edge source="39840" target="39844"/>
            <edge source="39841" target="39842"/>
            <edge source="39842" target="39843"/>
            <edge source="39845" target="39846"/>
            <edge source="39846" target="39847"/>
            <edge source="39846" target="43431"/>
            <edge source="39847" target="39848"/>
            <edge source="39848" target="39849"/>
            <edge source="39849" target="39850"/>
            <edge source="39850" target="39851"/>
            <edge source="39851" target="39852"/>
            <edge source="39852" target="39853"/>
            <edge source="39853" target="39854"/>
            <edge source="39854" target="39855"/>
            <edge source="39855" target="39856"/>
            <edge source="39856" target="39857"/>
            <edge source="39857" target="39858"/>
            <edge source="39858" target="39859"/>
            <edge source="39859" target="39860"/>
            <edge source="39859" target="43424"/>
            <edge source="39860" target="39861"/>
            <edge source="39861" target="39862"/>
            <edge source="39862" target="39863"/>
            <edge source="39863" target="39864"/>
            <edge source="39863" target="39866"/>
            <edge source="39864" target="39865"/>
            <edge source="43290" target="43291"/>
            <edge source="43291" target="43292"/>
            <edge source="43292" target="43293"/>
            <edge source="43292" target="43296"/>
            <edge source="43293" target="43294"/>
            <edge source="43294" target="43295"/>
            <edge source="43296" target="43297"/>
            <edge source="43297" target="43298"/>
            <edge source="43298" target="43299"/>
            <edge source="43299" target="43300"/>
            <edge source="43300" target="43301"/>
            <edge source="43301" target="43302"/>
            <edge source="43302" target="43303"/>
            <edge source="43303" target="43304"/>
            <edge source="43305" target="43306"/>
            <edge source="43306" target="43307"/>
            <edge source="43307" target="43308"/>
            <edge source="43307" target="43311"/>
            <edge source="43308" target="43309"/>
            <edge source="43309" target="43310"/>
            <edge source="43312" target="43313"/>
            <edge source="43312" target="43317"/>
            <edge source="43313" target="43314"/>
            <edge source="43313" target="43315"/>
            <edge source="43315" target="43316"/>
            <edge source="43317" target="43318"/>
            <edge source="43318" target="43319"/>
            <edge source="43318" target="43321"/>
            <edge source="43319" target="43320"/>
            <edge source="43321" target="43322"/>
            <edge source="43322" target="43323"/>
            <edge source="43323" target="43324"/>
            <edge source="43325" target="43326"/>
            <edge source="43326" target="43327"/>
            <edge source="43327" target="43328"/>
            <edge source="43328" target="43329"/>
            <edge source="43329" target="43330"/>
            <edge source="43330" target="43331"/>
            <edge source="43330" target="43333"/>
            <edge source="43331" target="43332"/>
            <edge source="43333" target="43334"/>
            <edge source="43334" target="43335"/>
            <edge source="43335" target="43336"/>
            <edge source="43336" target="43337"/>
            <edge source="43337" target="43338"/>
            <edge source="43338" target="43339"/>
            <edge source="43339" target="43340"/>
            <edge source="43341" target="43342"/>
            <edge source="43342" target="43343"/>
            <edge source="43343" target="43344"/>
            <edge source="43344" target="43345"/>
            <edge source="43345" target="43346"/>
            <edge source="43346" target="43347"/>
            <edge source="43349" target="43350"/>
            <edge source="43350" target="43351"/>
            <edge source="43351" target="43352"/>
            <edge source="43352" target="43353"/>
            <edge source="43355" target="43356"/>
            <edge source="43356" target="43357"/>
            <edge source="43357" target="43358"/>
            <edge source="43358" target="43359"/>
            <edge source="43359" target="43360"/>
            <edge source="43360" target="43361"/>
            <edge source="43361" target="43362"/>
            <edge source="43362" target="43363"/>
            <edge source="43363" target="43364"/>
            <edge source="43364" target="43365"/>
            <edge source="43365" target="43366"/>
            <edge source="43365" target="43390"/>
            <edge source="43366" target="43367"/>
            <edge source="43366" target="43368"/>
            <edge source="43368" target="43369"/>
            <edge source="43369" target="43370"/>
            <edge source="43369" target="43387"/>
            <edge source="43370" target="43371"/>
            <edge source="43371" target="43372"/>
            <edge source="43372" target="43373"/>
            <edge source="43373" target="43374"/>
            <edge source="43374" target="43375"/>
            <edge source="43375" target="43376"/>
            <edge source="43376" target="43377"/>
            <edge source="43377" target="43378"/>
            <edge source="43377" target="43381"/>
            <edge source="43378" target="43379"/>
            <edge source="43379" target="43380"/>
            <edge source="43380" target="43386"/>
            <edge source="43381" target="43382"/>
            <edge source="43382" target="43383"/>
            <edge source="43383" target="43384"/>
            <edge source="43387" target="43388"/>
            <edge source="43388" target="43389"/>
            <edge source="43390" target="43391"/>
            <edge source="43391" target="43392"/>
            <edge source="43392" target="43393"/>
            <edge source="43393" target="43394"/>
            <edge source="43393" target="43395"/>
            <edge source="43395" target="43396"/>
            <edge source="43396" target="43397"/>
            <edge source="43397" target="43398"/>
            <edge source="43398" target="43399"/>
            <edge source="43399" target="43400"/>
            <edge source="43400" target="43401"/>
            <edge source="43401" target="43402"/>
            <edge source="43401" target="43403"/>
            <edge source="43403" target="43404"/>
            <edge source="43403" target="43405"/>
            <edge source="43404" target="43412"/>
            <edge source="43405" target="43406"/>
            <edge source="43406" target="43407"/>
            <edge source="43407" target="43408"/>
            <edge source="43408" target="43409"/>
            <edge source="43409" target="43410"/>
            <edge source="43410" target="43411"/>
            <edge source="43414" target="43415"/>
            <edge source="43415" target="43416"/>
            <edge source="43415" target="43417"/>
            <edge source="43419" target="43420"/>
            <edge source="43420" target="43421"/>
            <edge source="43421" target="43422"/>
            <edge source="43422" target="43423"/>
            <edge source="43424" target="43425"/>
            <edge source="43425" target="43426"/>
            <edge source="43425" target="43428"/>
            <edge source="43426" target="43427"/>
            <edge source="43431" target="43432"/>
            <edge source="43432" target="43433"/>
            <edge source="43433" target="43434"/>
            <edge source="43434" target="43435"/>
            <edge source="43435" target="43436"/>
            <edge source="43436" target="43438"/>
            <edge source="43438" target="43439"/>
            <edge source="43438" target="43464"/>
            <edge source="43439" target="43440"/>
            <edge source="43440" target="43441"/>
            <edge source="43441" target="43442"/>
            <edge source="43442" target="43443"/>
            <edge source="43443" target="43444"/>
            <edge source="43443" target="43455"/>
            <edge source="43443" target="43458"/>
            <edge source="43443" target="43461"/>
            <edge source="43444" target="43445"/>
            <edge source="43445" target="43446"/>
            <edge source="43446" target="43447"/>
            <edge source="43447" target="43448"/>
            <edge source="43447" target="43451"/>
            <edge source="43447" target="43454"/>
            <edge source="43448" target="43449"/>
            <edge source="43449" target="43450"/>
            <edge source="43451" target="43452"/>
            <edge source="43452" target="43453"/>
            <edge source="43455" target="43456"/>
            <edge source="43456" target="43457"/>
            <edge source="43458" target="43459"/>
            <edge source="43459" target="43460"/>
            <edge source="43461" target="43462"/>
            <edge source="43464" target="43465"/>
            <edge source="43465" target="43466"/>
            <edge source="43466" target="43467"/>
            <edge source="43467" target="43468"/>
            <edge source="43468" target="43469"/>
            <edge source="43469" target="43470"/>
            <edge source="43469" target="43471"/>
            <edge source="43471" target="43472"/>
            <edge source="43472" target="43473"/>
            <edge source="43475" target="43476"/>
            <edge source="43476" target="43477"/>
            <edge source="43476" target="43487"/>
            <edge source="43477" target="43478"/>
            <edge source="43478" target="43479"/>
            <edge source="43479" target="43480"/>
            <edge source="43480" target="43481"/>
            <edge source="43481" target="43482"/>
            <edge source="43482" target="43483"/>
            <edge source="43482" target="43485"/>
            <edge source="43483" target="43484"/>
            <edge source="43485" target="43486"/>
            <edge source="43487" target="43488"/>
            <edge source="43488" target="43489"/>
            <edge source="43491" target="43492"/>
            <edge source="43492" target="43493"/>
            <edge source="43493" target="43494"/>
            <edge source="43494" target="43495"/>
            <edge source="43494" target="43501"/>
            <edge source="43495" target="43496"/>
            <edge source="43495" target="43499"/>
            <edge source="43496" target="43497"/>
            <edge source="43497" target="43498"/>
            <edge source="43499" target="43500"/>
            <edge source="43501" target="43502"/>
            <edge source="43502" target="43503"/>
            <edge source="43502" target="43504"/>
            <edge source="43504" target="43505"/>
            <edge source="43505" target="43506"/>
            <edge source="1069" target="43507"/>
            <edge source="1069" target="43508"/>
            <edge source="43508" target="43509"/>
            <edge source="43509" target="43510"/>
            <edge source="43510" target="43511"/>
            <edge source="43510" target="43513"/>
            <edge source="43511" target="43512"/>
            <edge source="43513" target="43514"/>
            <edge source="43514" target="43515"/>
            <edge source="43515" target="43516"/>
            <edge source="43516" target="43517"/>
            <edge source="43516" target="43519"/>
            <edge source="43517" target="43518"/>
            <edge source="43519" target="43520"/>
            <edge source="43521" target="43522"/>
            <edge source="43522" target="43523"/>
            <edge source="43522" target="43525"/>
            <edge source="43523" target="43524"/>
            <edge source="43525" target="43526"/>
            <edge source="43525" target="43527"/>
            <edge source="43526" target="43531"/>
            <edge source="43526" target="43532"/>
            <edge source="43527" target="43528"/>
            <edge source="43528" target="43529"/>
            <edge source="43529" target="43530"/>
            <edge source="43532" target="43533"/>
            <edge source="43533" target="43534"/>
            <edge source="43534" target="43535"/>
        </edges>
    </thing>
    <thing id="1" visible="1" color.r="1" color.g="0.666667" color.b="0" color.a="1" comment="Cone 1">
        <nodes>
            <node id="310" radius="3" x="2367" y="1299" z="971" inVp="2" inMag="4" time="10472792" comment="First Node"/>
            <node id="311" radius="3" x="2323" y="1259" z="1002" inVp="2" inMag="2" time="10489038"/>
            <node id="312" radius="3" x="2301" y="1255" z="1005" inVp="2" inMag="2" time="10491223"/>
            <node id="313" radius="3" x="2279" y="1248" z="1012" inVp="2" inMag="2" time="10492958"/>
            <node id="314" radius="3" x="2257" y="1249" z="989" inVp="2" inMag="2" time="10495260"/>
            <node id="315" radius="3" x="2233" y="1231" z="974" inVp="2" inMag="2" time="10497528"/>
            <node id="316" radius="3" x="2221" y="1222" z="967" inVp="2" inMag="2" time="10499429"/>
            <node id="317" radius="3" x="2197" y="1214" z="948" inVp="2" inMag="2" time="10501350"/>
            <node id="318" radius="3" x="2177" y="1196" z="938" inVp="2" inMag="2" time="10504453"/>
            <node id="319" radius="3" x="2153" y="1183" z="930" inVp="2" inMag="2" time="10506454"/>
            <node id="320" radius="3" x="2133" y="1168" z="911" inVp="2" inMag="2" time="10509373"/>
            <node id="321" radius="3" x="2111" y="1163" z="901" inVp="2" inMag="2" time="10511291"/>
            <node id="322" radius="3" x="2091" y="1159" z="886" inVp="2" inMag="2" time="10513576"/>
            <node id="323" radius="3" x="2069" y="1160" z="885" inVp="2" inMag="2" time="10516079"/>
            <node id="324" radius="3" x="2051" y="1161" z="884" inVp="2" inMag="2" time="10518130"/>
            <node id="325" radius="3" x="2033" y="1168" z="886" inVp="2" inMag="2" time="10520665"/>
            <node id="326" radius="3" x="2015" y="1180" z="885" inVp="2" inMag="2" time="10522917"/>
            <node id="327" radius="3" x="1997" y="1193" z="884" inVp="2" inMag="2" time="10525136"/>
            <node id="328" radius="3" x="1975" y="1207" z="887" inVp="2" inMag="2" time="10527037"/>
            <node id="329" radius="3" x="1949" y="1215" z="895" inVp="2" inMag="2" time="10529789"/>
            <node id="330" radius="3" x="1927" y="1224" z="904" inVp="2" inMag="2" time="10532425"/>
            <node id="331" radius="3" x="1917" y="1222" z="900" inVp="2" inMag="1" time="10542850"/>
            <node id="332" radius="3" x="1907" y="1221" z="907" inVp="2" inMag="1" time="10545602"/>
            <node id="333" radius="3" x="1897" y="1219" z="912" inVp="2" inMag="1" time="10547870"/>
            <node id="334" radius="3" x="1887" y="1230" z="920" inVp="2" inMag="1" time="10550389"/>
            <node id="335" radius="3" x="1877" y="1231" z="922" inVp="2" inMag="1" time="10552574"/>
            <node id="336" radius="3" x="1866" y="1232" z="930" inVp="2" inMag="1" time="10555143"/>
            <node id="337" radius="3" x="1854" y="1229" z="938" inVp="2" inMag="1" time="10558846"/>
            <node id="338" radius="3" x="1843" y="1231" z="945" inVp="2" inMag="1" time="10560750"/>
            <node id="339" radius="3" x="1832" y="1230" z="952" inVp="2" inMag="1" time="10563336"/>
            <node id="340" radius="3" x="1822" y="1226" z="953" inVp="2" inMag="1" time="10565437"/>
            <node id="341" radius="3" x="1810" y="1221" z="955" inVp="2" inMag="1" time="10567506"/>
            <node id="342" radius="3" x="1800" y="1220" z="954" inVp="2" inMag="1" time="10569457"/>
            <node id="343" radius="3" x="1790" y="1209" z="954" inVp="2" inMag="1" time="10573127"/>
            <node id="344" radius="3" x="1778" y="1217" z="955" inVp="2" inMag="1" time="10575062"/>
            <node id="345" radius="3" x="1769" y="1204" z="953" inVp="2" inMag="1" time="10576746"/>
            <node id="346" radius="3" x="1758" y="1198" z="948" inVp="2" inMag="1" time="10579865"/>
            <node id="347" radius="3" x="1747" y="1189" z="937" inVp="2" inMag="1" time="10581533"/>
            <node id="348" radius="3" x="1738" y="1175" z="931" inVp="2" inMag="1" time="10583385"/>
            <node id="349" radius="3" x="1728" y="1168" z="920" inVp="2" inMag="1" time="10585204"/>
            <node id="350" radius="3" x="1717" y="1158" z="906" inVp="2" inMag="1" time="10586971"/>
            <node id="351" radius="3" x="1707" y="1143" z="888" inVp="2" inMag="1" time="10588672"/>
            <node id="352" radius="3" x="1698" y="1139" z="869" inVp="2" inMag="1" time="10590525"/>
            <node id="353" radius="3" x="1688" y="1141" z="863" inVp="2" inMag="1" time="10592692"/>
            <node id="354" radius="3" x="1677" y="1139" z="851" inVp="2" inMag="1" time="10594677"/>
            <node id="355" radius="3" x="1667" y="1139" z="843" inVp="2" inMag="1" time="10596745"/>
            <node id="356" radius="3" x="1656" y="1134" z="830" inVp="2" inMag="1" time="10599798"/>
            <node id="357" radius="3" x="1644" y="1132" z="815" inVp="2" inMag="1" time="10602717"/>
            <node id="358" radius="3" x="1636" y="1137" z="813" inVp="2" inMag="1" time="10604919"/>
            <node id="359" radius="3" x="1625" y="1134" z="805" inVp="2" inMag="1" time="10607270"/>
            <node id="360" radius="3" x="1614" y="1134" z="800" inVp="2" inMag="1" time="10610039"/>
            <node id="361" radius="3" x="1603" y="1126" z="798" inVp="2" inMag="1" time="10612541"/>
            <node id="362" radius="3" x="1594" y="1125" z="803" inVp="2" inMag="1" time="10615143"/>
            <node id="363" radius="3" x="1587" y="1124" z="796" inVp="2" inMag="1" time="10617479"/>
            <node id="364" radius="3" x="1575" y="1112" z="795" inVp="2" inMag="1" time="10619847"/>
            <node id="365" radius="3" x="1562" y="1103" z="799" inVp="2" inMag="1" time="10622434"/>
            <node id="366" radius="3" x="1550" y="1100" z="802" inVp="2" inMag="1" time="10624569"/>
            <node id="367" radius="3" x="1537" y="1092" z="810" inVp="2" inMag="1" time="10627254"/>
            <node id="368" radius="3" x="1525" y="1081" z="814" inVp="2" inMag="1" time="10629973"/>
            <node id="369" radius="3" x="1508" y="1067" z="822" inVp="2" inMag="1" time="10632892"/>
            <node id="370" radius="3" x="1492" y="1043" z="830" inVp="2" inMag="1" time="10635528"/>
            <node id="371" radius="3" x="1478" y="1037" z="832" inVp="2" inMag="1" time="10638630"/>
            <node id="372" radius="3" x="1462" y="1028" z="832" inVp="2" inMag="1" time="10641282"/>
            <node id="373" radius="3" x="1447" y="1018" z="829" inVp="2" inMag="1" time="10643634"/>
            <node id="374" radius="3" x="1432" y="1003" z="819" inVp="2" inMag="1" time="10646536"/>
            <node id="375" radius="3" x="1415" y="1000" z="808" inVp="2" inMag="1" time="10650022"/>
            <node id="376" radius="3" x="1401" y="1004" z="787" inVp="2" inMag="1" time="10652774"/>
            <node id="377" radius="3" x="1387" y="1009" z="752" inVp="2" inMag="1" time="10655710"/>
            <node id="378" radius="3" x="1374" y="1013" z="728" inVp="2" inMag="1" time="10658213"/>
            <node id="379" radius="3" x="1358" y="1025" z="712" inVp="2" inMag="1" time="10660831"/>
            <node id="380" radius="3" x="1345" y="1038" z="697" inVp="2" inMag="1" time="10663950"/>
            <node id="381" radius="3" x="1332" y="1040" z="696" inVp="2" inMag="1" time="10666319"/>
            <node id="382" radius="3" x="1318" y="1044" z="698" inVp="2" inMag="1" time="10669621"/>
            <node id="383" radius="3" x="1304" y="1052" z="706" inVp="2" inMag="1" time="10672724"/>
            <node id="384" radius="3" x="1289" y="1060" z="715" inVp="2" inMag="1" time="10675159"/>
            <node id="385" radius="3" x="1273" y="1061" z="719" inVp="2" inMag="1" time="10677928"/>
            <node id="386" radius="3" x="1258" y="1061" z="729" inVp="2" inMag="1" time="10680450"/>
            <node id="387" radius="3" x="1242" y="1063" z="738" inVp="2" inMag="1" time="10683469"/>
            <node id="388" radius="3" x="1228" y="1064" z="749" inVp="2" inMag="1" time="10686154"/>
            <node id="389" radius="3" x="1215" y="1064" z="755" inVp="2" inMag="1" time="10689707"/>
            <node id="390" radius="3" x="1200" y="1056" z="762" inVp="2" inMag="1" time="10692226"/>
            <node id="391" radius="3" x="1181" y="1056" z="767" inVp="2" inMag="1" time="10695145"/>
            <node id="392" radius="3" x="1163" y="1049" z="770" inVp="2" inMag="1" time="10697814"/>
            <node id="393" radius="3" x="1145" y="1041" z="770" inVp="2" inMag="1" time="10700766"/>
            <node id="394" radius="3" x="1127" y="1030" z="764" inVp="2" inMag="1" time="10703401"/>
            <node id="395" radius="3" x="1110" y="1017" z="760" inVp="2" inMag="1" time="10706354"/>
            <node id="396" radius="3" x="1090" y="1008" z="750" inVp="2" inMag="1" time="10708922"/>
            <node id="397" radius="3" x="1071" y="1000" z="741" inVp="2" inMag="1" time="10711374"/>
            <node id="398" radius="3" x="1054" y="1001" z="732" inVp="2" inMag="1" time="10713743"/>
            <node id="399" radius="3" x="1037" y="989" z="733" inVp="2" inMag="1" time="10716178"/>
            <node id="400" radius="3" x="1020" y="975" z="731" inVp="2" inMag="1" time="10718814"/>
            <node id="401" radius="3" x="1003" y="969" z="724" inVp="2" inMag="1" time="10721583"/>
            <node id="402" radius="3" x="991" y="1017" z="732" inVp="2" inMag="1" time="10730740"/>
            <node id="403" radius="3" x="992" y="926" z="721" inVp="2" inMag="1" time="10742848"/>
            <node id="404" radius="3" x="975" y="913" z="720" inVp="2" inMag="1" time="10746752"/>
            <node id="405" radius="3" x="957" y="909" z="717" inVp="2" inMag="1" time="10749754"/>
            <node id="406" radius="3" x="930" y="894" z="710" inVp="2" inMag="1" time="10775758"/>
            <node id="407" radius="3" x="905" y="888" z="720" inVp="2" inMag="1" time="10779211"/>
            <node id="408" radius="3" x="881" y="889" z="717" inVp="2" inMag="1" time="10782313"/>
            <node id="409" radius="3" x="859" y="883" z="724" inVp="2" inMag="1" time="10785733"/>
            <node id="410" radius="3" x="839" y="886" z="734" inVp="2" inMag="1" time="10789085"/>
            <node id="411" radius="3" x="820" y="887" z="740" inVp="2" inMag="1" time="10791921"/>
            <node id="412" radius="3" x="800" y="884" z="751" inVp="2" inMag="1" time="10795007"/>
            <node id="413" radius="3" x="773" y="885" z="761" inVp="2" inMag="1" time="10798559"/>
            <node id="414" radius="3" x="750" y="888" z="762" inVp="2" inMag="1" time="10801801"/>
            <node id="415" radius="3" x="724" y="889" z="767" inVp="2" inMag="1" time="10805371"/>
            <node id="416" radius="3" x="698" y="884" z="765" inVp="2" inMag="1" time="10809374"/>
            <node id="417" radius="3" x="674" y="872" z="747" inVp="2" inMag="1" time="10813177"/>
            <node id="418" radius="3" x="659" y="861" z="734" inVp="2" inMag="1" time="10816713"/>
            <node id="419" radius="3" x="642" y="853" z="708" inVp="2" inMag="1" time="10819899"/>
            <node id="420" radius="3" x="625" y="841" z="682" inVp="2" inMag="1" time="10822818"/>
            <node id="421" radius="3" x="609" y="836" z="664" inVp="2" inMag="1" time="10825854"/>
            <node id="422" radius="3" x="591" y="826" z="638" inVp="2" inMag="1" time="10829190"/>
            <node id="423" radius="3" x="571" y="817" z="624" inVp="2" inMag="1" time="10832609"/>
            <node id="424" radius="3" x="552" y="808" z="619" inVp="2" inMag="1" time="10836011"/>
            <node id="425" radius="3" x="533" y="803" z="617" inVp="2" inMag="1" time="10841399"/>
            <node id="426" radius="3" x="515" y="795" z="621" inVp="2" inMag="1" time="10844385"/>
            <node id="427" radius="3" x="497" y="791" z="627" inVp="2" inMag="1" time="10847754"/>
            <node id="428" radius="3" x="472" y="791" z="629" inVp="2" inMag="1" time="10851774"/>
            <node id="429" radius="3" x="453" y="787" z="631" inVp="2" inMag="1" time="10854760"/>
            <node id="430" radius="3" x="430" y="785" z="636" inVp="2" inMag="1" time="10858146"/>
            <node id="431" radius="3" x="408" y="788" z="637" inVp="2" inMag="1" time="10861551"/>
            <node id="432" radius="3" x="385" y="788" z="639" inVp="2" inMag="1" time="10864887"/>
            <node id="433" radius="3" x="359" y="780" z="639" inVp="2" inMag="1" time="10868640"/>
            <node id="434" radius="3" x="344" y="782" z="635" inVp="2" inMag="1" time="10871325"/>
            <node id="435" radius="3" x="325" y="778" z="636" inVp="2" inMag="1" time="10874761"/>
            <node id="436" radius="3" x="306" y="767" z="633" inVp="2" inMag="1" time="10878514"/>
            <node id="437" radius="3" x="284" y="764" z="638" inVp="2" inMag="1" time="10882117"/>
            <node id="438" radius="3" x="265" y="761" z="637" inVp="2" inMag="1" time="10885070"/>
            <node id="439" radius="3" x="243" y="756" z="644" inVp="2" inMag="1" time="10888355"/>
            <node id="440" radius="3" x="223" y="763" z="645" inVp="2" inMag="1" time="10891425"/>
            <node id="441" radius="3" x="205" y="763" z="647" inVp="2" inMag="1" time="10894644"/>
            <node id="442" radius="3" x="186" y="769" z="649" inVp="2" inMag="1" time="10897947"/>
            <node id="443" radius="3" x="165" y="778" z="649" inVp="2" inMag="1" time="10901032"/>
            <node id="444" radius="3" x="149" y="778" z="652" inVp="2" inMag="1" time="10925554"/>
            <node id="445" radius="3" x="135" y="784" z="652" inVp="2" inMag="1" time="10927739"/>
            <node id="446" radius="3" x="119" y="790" z="652" inVp="2" inMag="1" time="10929724"/>
            <node id="447" radius="3" x="103" y="790" z="655" inVp="2" inMag="1" time="10931909"/>
            <node id="448" radius="3" x="88" y="790" z="655" inVp="2" inMag="1" time="10933978"/>
            <node id="449" radius="3" x="71" y="790" z="655" inVp="2" inMag="1" time="10935845"/>
            <node id="450" radius="3" x="71" y="790" z="655" inVp="2" inMag="1" time="10935865"/>
            <node id="451" radius="3" x="58" y="792" z="655" inVp="2" inMag="1" time="10938064"/>
            <node id="452" radius="3" x="2413" y="1132" z="1089" inVp="2" inMag="2" time="11143267"/>
            <node id="453" radius="3" x="2389" y="1125" z="1082" inVp="2" inMag="2" time="11153892"/>
            <node id="454" radius="3" x="2365" y="1064" z="1082" inVp="2" inMag="2" time="11198964"/>
            <node id="455" radius="3" x="2351" y="1068" z="1081" inVp="2" inMag="2" time="11202150"/>
            <node id="456" radius="3" x="2338" y="1072" z="1084" inVp="2" inMag="1" time="11210540"/>
            <node id="457" radius="3" x="2322" y="1076" z="1092" inVp="2" inMag="1" time="11212741"/>
            <node id="458" radius="3" x="2306" y="1082" z="1102" inVp="2" inMag="1" time="11214810"/>
            <node id="459" radius="3" x="2292" y="1092" z="1118" inVp="2" inMag="1" time="11217329"/>
            <node id="460" radius="3" x="2277" y="1102" z="1109" inVp="2" inMag="1" time="11220050"/>
            <node id="461" radius="3" x="2262" y="1104" z="1106" inVp="2" inMag="1" time="11223102"/>
            <node id="462" radius="3" x="2248" y="1108" z="1120" inVp="2" inMag="1" time="11230041"/>
            <node id="463" radius="3" x="2234" y="1124" z="1122" inVp="2" inMag="1" time="11233177"/>
            <node id="464" radius="3" x="2222" y="1133" z="1114" inVp="2" inMag="1" time="11235462"/>
            <node id="465" radius="3" x="2207" y="1129" z="1114" inVp="2" inMag="1" time="11243435"/>
            <node id="466" radius="3" x="2204" y="1141" z="1104" inVp="1" inMag="1" time="11274993"/>
            <node id="467" radius="3" x="2211" y="1155" z="1116" inVp="1" inMag="1" time="11278162"/>
            <node id="468" radius="3" x="2216" y="1168" z="1116" inVp="1" inMag="1" time="11288022"/>
            <node id="469" radius="3" x="2213" y="1187" z="1120" inVp="1" inMag="1" time="11296795"/>
            <node id="470" radius="3" x="2220" y="1156" z="1107" inVp="2" inMag="1" time="11323050"/>
            <node id="471" radius="3" x="2231" y="1154" z="1120" inVp="2" inMag="1" time="11325918"/>
            <node id="472" radius="3" x="2243" y="1155" z="1116" inVp="2" inMag="1" time="11328721"/>
            <node id="473" radius="3" x="2252" y="1109" z="1077" inVp="2" inMag="1" time="11363085"/>
            <node id="474" radius="3" x="2241" y="1085" z="1058" inVp="2" inMag="1" time="11365553"/>
            <node id="475" radius="3" x="2232" y="1077" z="1054" inVp="2" inMag="1" time="11368139"/>
            <node id="476" radius="3" x="2226" y="1096" z="1064" inVp="2" inMag="1" time="11375845"/>
            <node id="477" radius="3" x="2228" y="1038" z="1044" inVp="2" inMag="1" time="11404820"/>
            <node id="478" radius="3" x="2218" y="1013" z="1063" inVp="2" inMag="1" time="11409907"/>
            <node id="479" radius="3" x="2208" y="996" z="1075" inVp="2" inMag="1" time="11413427"/>
            <node id="480" radius="3" x="2199" y="992" z="1086" inVp="2" inMag="1" time="11417964"/>
            <node id="481" radius="3" x="2390" y="1121" z="1059" inVp="2" inMag="2" time="11492475"/>
            <node id="482" radius="3" x="2390" y="1112" z="1047" inVp="2" inMag="2" time="11494694"/>
            <node id="483" radius="3" x="2390" y="1080" z="1051" inVp="2" inMag="2" time="11496228"/>
            <node id="484" radius="3" x="2382" y="1076" z="1060" inVp="2" inMag="1" time="11517795"/>
            <node id="485" radius="3" x="2385" y="1063" z="1066" inVp="0" inMag="1" time="11523735"/>
            <node id="486" radius="3" x="2376" y="1059" z="1057" inVp="1" inMag="1" time="11553292"/>
            <node id="487" radius="3" x="2362" y="1226" z="916" inVp="2" inMag="2" time="11608438"/>
            <node id="488" radius="3" x="2342" y="1186" z="901" inVp="2" inMag="2" time="11611307"/>
            <node id="489" radius="3" x="2323" y="1170" z="901" inVp="2" inMag="1" time="11624351"/>
            <node id="490" radius="3" x="2312" y="1157" z="899" inVp="2" inMag="1" time="11626903"/>
            <node id="491" radius="3" x="2302" y="1150" z="899" inVp="2" inMag="1" time="11631573"/>
            <node id="492" radius="3" x="2297" y="1154" z="881" inVp="2" inMag="1" time="11644537"/>
            <node id="493" radius="3" x="2287" y="1171" z="886" inVp="2" inMag="1" time="11712126"/>
            <node id="494" radius="3" x="2362" y="1457" z="985" inVp="2" inMag="2" time="11772159"/>
            <node id="495" radius="3" x="2338" y="1484" z="985" inVp="2" inMag="2" time="11774777"/>
            <node id="496" radius="3" x="2330" y="1507" z="1006" inVp="2" inMag="1" time="11791257"/>
            <node id="497" radius="3" x="2323" y="1511" z="1014" inVp="2" inMag="1" time="11793325"/>
            <node id="498" radius="3" x="2315" y="1521" z="1016" inVp="2" inMag="1" time="11795411"/>
            <node id="499" radius="3" x="2305" y="1525" z="1012" inVp="2" inMag="1" time="11797462"/>
            <node id="500" radius="3" x="2295" y="1528" z="1012" inVp="2" inMag="1" time="11799881"/>
            <node id="501" radius="3" x="2286" y="1531" z="1012" inVp="2" inMag="1" time="11801982"/>
            <node id="502" radius="3" x="2277" y="1533" z="1011" inVp="2" inMag="1" time="11804000"/>
            <node id="503" radius="3" x="2268" y="1538" z="1014" inVp="2" inMag="1" time="11806002"/>
            <node id="504" radius="3" x="2260" y="1550" z="1014" inVp="2" inMag="1" time="11808204"/>
            <node id="505" radius="3" x="2253" y="1549" z="1008" inVp="2" inMag="1" time="11815460"/>
            <node id="506" radius="3" x="2237" y="1559" z="998" inVp="0" inMag="1" time="11828522"/>
            <node id="507" radius="3" x="2223" y="1567" z="987" inVp="0" inMag="1" time="11831224"/>
            <node id="508" radius="3" x="2204" y="1588" z="974" inVp="0" inMag="1" time="11837346"/>
            <node id="509" radius="3" x="2325" y="1483" z="972" inVp="2" inMag="1" time="11887004"/>
            <node id="510" radius="3" x="2313" y="1486" z="970" inVp="2" inMag="1" time="11889190"/>
            <node id="511" radius="3" x="2301" y="1486" z="965" inVp="2" inMag="1" time="11890991"/>
            <node id="512" radius="3" x="2289" y="1492" z="963" inVp="2" inMag="1" time="11893143"/>
            <node id="513" radius="3" x="2276" y="1496" z="964" inVp="2" inMag="1" time="11895711"/>
            <node id="514" radius="3" x="2265" y="1498" z="966" inVp="2" inMag="1" time="11899765"/>
            <node id="515" radius="3" x="2253" y="1502" z="969" inVp="2" inMag="1" time="11904118"/>
            <node id="516" radius="3" x="2242" y="1506" z="967" inVp="2" inMag="1" time="11906870"/>
            <node id="517" radius="3" x="2227" y="1510" z="975" inVp="2" inMag="1" time="11909739"/>
            <node id="518" radius="3" x="2212" y="1509" z="974" inVp="2" inMag="1" time="11914159"/>
            <node id="519" radius="3" x="2198" y="1515" z="974" inVp="2" inMag="1" time="11917212"/>
            <node id="520" radius="3" x="2187" y="1527" z="976" inVp="2" inMag="1" time="11919463"/>
            <node id="521" radius="3" x="2177" y="1535" z="974" inVp="2" inMag="1" time="11921549"/>
            <node id="522" radius="3" x="2164" y="1534" z="973" inVp="2" inMag="1" time="11923851"/>
            <node id="523" radius="3" x="2152" y="1535" z="976" inVp="2" inMag="1" time="11926236"/>
            <node id="524" radius="3" x="2140" y="1539" z="979" inVp="2" inMag="1" time="11928771"/>
            <node id="525" radius="3" x="2125" y="1521" z="983" inVp="2" inMag="1" time="11933575"/>
            <node id="526" radius="3" x="2113" y="1534" z="997" inVp="2" inMag="1" time="11943986"/>
            <node id="527" radius="3" x="2101" y="1537" z="1008" inVp="2" inMag="1" time="11946488"/>
            <node id="528" radius="3" x="2090" y="1538" z="1011" inVp="2" inMag="1" time="11949090"/>
            <node id="529" radius="3" x="2078" y="1537" z="1017" inVp="2" inMag="1" time="11951658"/>
            <node id="530" radius="3" x="2068" y="1543" z="1016" inVp="2" inMag="1" time="11954244"/>
            <node id="532" radius="3" x="2339" y="1336" z="943" inVp="2" inMag="2" time="12044835"/>
            <node id="533" radius="3" x="2343" y="1318" z="922" inVp="2" inMag="2" time="12057362"/>
            <node id="534" radius="3" x="2343" y="1288" z="909" inVp="2" inMag="2" time="12058613"/>
            <node id="535" radius="3" x="2343" y="1283" z="894" inVp="2" inMag="2" time="12059864"/>
            <node id="536" radius="3" x="2333" y="1274" z="896" inVp="2" inMag="2" time="12063468"/>
            <node id="537" radius="3" x="2323" y="1257" z="898" inVp="2" inMag="2" time="12068506"/>
            <node id="538" radius="3" x="2333" y="1417" z="925" inVp="2" inMag="1" time="12101766"/>
            <node id="539" radius="3" x="2332" y="1439" z="938" inVp="2" inMag="1" time="12154727"/>
            <node id="540" radius="3" x="2332" y="1449" z="965" inVp="2" inMag="1" time="12155711"/>
            <node id="541" radius="3" x="2324" y="1438" z="975" inVp="2" inMag="1" time="12160582"/>
            <node id="542" radius="3" x="2318" y="1389" z="907" inVp="2" inMag="1" time="12189156"/>
            <node id="543" radius="3" x="2305" y="1379" z="885" inVp="2" inMag="1" time="12192125"/>
            <node id="544" radius="3" x="2294" y="1377" z="882" inVp="2" inMag="1" time="12194444"/>
            <node id="545" radius="3" x="2281" y="1375" z="878" inVp="2" inMag="1" time="12196545"/>
            <node id="546" radius="3" x="2271" y="1377" z="876" inVp="2" inMag="1" time="12201532"/>
            <node id="547" radius="3" x="2259" y="1385" z="883" inVp="2" inMag="1" time="12208922"/>
            <node id="548" radius="3" x="2248" y="1390" z="883" inVp="2" inMag="1" time="12211173"/>
            <node id="549" radius="3" x="2233" y="1390" z="883" inVp="2" inMag="1" time="12213892"/>
            <node id="550" radius="3" x="2222" y="1387" z="879" inVp="2" inMag="1" time="12219797"/>
            <node id="551" radius="3" x="2210" y="1376" z="875" inVp="2" inMag="1" time="12221965"/>
            <node id="552" radius="3" x="2200" y="1378" z="878" inVp="2" inMag="1" time="12225068"/>
            <node id="553" radius="3" x="2201" y="1386" z="895" inVp="2" inMag="1" time="12244770"/>
            <node id="554" radius="3" x="2260" y="1373" z="861" inVp="2" inMag="1" time="12268123"/>
            <node id="555" radius="3" x="2248" y="1366" z="855" inVp="2" inMag="1" time="12270190"/>
            <node id="556" radius="3" x="2235" y="1358" z="851" inVp="2" inMag="1" time="12272659"/>
            <node id="557" radius="3" x="2222" y="1338" z="846" inVp="2" inMag="1" time="12275194"/>
            <node id="558" radius="3" x="2212" y="1321" z="840" inVp="2" inMag="1" time="12277363"/>
            <node id="559" radius="3" x="2213" y="1301" z="831" inVp="0" inMag="1" time="12312009"/>
            <node id="560" radius="3" x="2216" y="1282" z="822" inVp="0" inMag="1" time="12315578"/>
            <node id="561" radius="3" x="2206" y="1262" z="808" inVp="2" inMag="1" time="12360849"/>
            <node id="562" radius="3" x="2193" y="1263" z="806" inVp="2" inMag="1" time="12363235"/>
            <node id="563" radius="3" x="2313" y="1361" z="926" inVp="2" inMag="1" time="12406169"/>
            <node id="564" radius="3" x="2302" y="1366" z="921" inVp="2" inMag="1" time="12411206"/>
            <node id="565" radius="3" x="2283" y="1356" z="916" inVp="2" inMag="1" time="12414693"/>
            <node id="566" radius="3" x="2275" y="1357" z="915" inVp="2" inMag="1" time="12419413"/>
            <node id="567" radius="3" x="2321" y="1441" z="930" inVp="2" inMag="2" time="12614927"/>
            <node id="568" radius="3" x="2307" y="1433" z="922" inVp="2" inMag="2" time="12624852"/>
            <node id="569" radius="3" x="2295" y="1444" z="908" inVp="2" inMag="2" time="12626920"/>
            <node id="570" radius="3" x="2277" y="1449" z="904" inVp="2" inMag="2" time="12630340"/>
            <node id="571" radius="3" x="2263" y="1458" z="900" inVp="2" inMag="1" time="12648488"/>
            <node id="572" radius="3" x="2255" y="1460" z="904" inVp="2" inMag="1" time="12650423"/>
            <node id="573" radius="3" x="2245" y="1460" z="902" inVp="2" inMag="1" time="12652774"/>
            <node id="574" radius="3" x="2252" y="1476" z="927" inVp="2" inMag="1" time="12678764"/>
            <node id="575" radius="3" x="2241" y="1504" z="937" inVp="2" inMag="1" time="12682151"/>
            <node id="576" radius="3" x="2231" y="1507" z="937" inVp="2" inMag="1" time="12684236"/>
            <node id="577" radius="3" x="2236" y="1513" z="940" inVp="1" inMag="1" time="12698814"/>
            <node id="578" radius="3" x="2225" y="1456" z="907" inVp="2" inMag="1" time="12714926"/>
            <node id="579" radius="3" x="2217" y="1453" z="910" inVp="2" inMag="1" time="12716861"/>
            <node id="580" radius="3" x="2206" y="1453" z="912" inVp="2" inMag="1" time="12718563"/>
            <node id="581" radius="3" x="2197" y="1443" z="913" inVp="2" inMag="1" time="12720516"/>
            <node id="582" radius="3" x="2186" y="1418" z="913" inVp="2" inMag="1" time="12723385"/>
            <node id="583" radius="3" x="2182" y="1406" z="902" inVp="2" inMag="1" time="12729740"/>
            <node id="584" radius="3" x="2173" y="1406" z="895" inVp="2" inMag="1" time="12733160"/>
            <node id="585" radius="3" x="2164" y="1413" z="899" inVp="2" inMag="1" time="12735211"/>
            <node id="586" radius="3" x="2147" y="1411" z="898" inVp="2" inMag="1" time="12743117"/>
            <node id="587" radius="3" x="2135" y="1454" z="917" inVp="2" inMag="1" time="12747905"/>
            <node id="588" radius="3" x="2125" y="1467" z="923" inVp="2" inMag="1" time="12750790"/>
            <node id="589" radius="3" x="2114" y="1474" z="924" inVp="2" inMag="1" time="12754911"/>
            <node id="590" radius="3" x="2104" y="1483" z="928" inVp="2" inMag="1" time="12756962"/>
            <node id="591" radius="3" x="2096" y="1484" z="937" inVp="2" inMag="1" time="12758980"/>
            <node id="592" radius="3" x="2085" y="1473" z="950" inVp="2" inMag="1" time="12765051"/>
            <node id="593" radius="3" x="2079" y="1467" z="949" inVp="2" inMag="1" time="12774859"/>
            <node id="594" radius="3" x="2069" y="1458" z="952" inVp="2" inMag="1" time="12813259"/>
            <node id="595" radius="3" x="2267" y="1421" z="892" inVp="2" inMag="1" time="12830239"/>
            <node id="596" radius="3" x="2259" y="1418" z="888" inVp="2" inMag="1" time="12832508"/>
            <node id="597" radius="3" x="2250" y="1416" z="890" inVp="2" inMag="1" time="12834509"/>
            <node id="598" radius="3" x="2240" y="1415" z="890" inVp="2" inMag="1" time="12836628"/>
            <node id="599" radius="3" x="2230" y="1411" z="889" inVp="2" inMag="1" time="12839029"/>
            <node id="600" radius="3" x="2219" y="1405" z="888" inVp="2" inMag="1" time="12841767"/>
            <node id="601" radius="3" x="2208" y="1395" z="883" inVp="2" inMag="1" time="12844136"/>
            <node id="602" radius="3" x="2199" y="1394" z="886" inVp="2" inMag="1" time="12846554"/>
            <node id="603" radius="3" x="2188" y="1391" z="889" inVp="2" inMag="1" time="12857630"/>
            <node id="604" radius="3" x="2353" y="1344" z="1016" inVp="2" inMag="2" time="12948704"/>
            <node id="605" radius="3" x="2331" y="1369" z="1014" inVp="2" inMag="2" time="12951740"/>
            <node id="606" radius="3" x="2313" y="1370" z="1017" inVp="2" inMag="2" time="12953975"/>
            <node id="607" radius="3" x="2305" y="1363" z="1017" inVp="2" inMag="1" time="12960917"/>
            <node id="608" radius="3" x="2296" y="1347" z="1018" inVp="2" inMag="1" time="12962885"/>
            <node id="609" radius="3" x="2288" y="1337" z="1030" inVp="2" inMag="1" time="12967005"/>
            <node id="610" radius="3" x="2278" y="1338" z="1034" inVp="2" inMag="1" time="12979314"/>
            <node id="611" radius="3" x="2285" y="1317" z="1043" inVp="0" inMag="1" time="13010289"/>
            <node id="612" radius="3" x="2351" y="1271" z="1065" inVp="2" inMag="2" time="13142801"/>
            <node id="613" radius="3" x="2325" y="1284" z="1079" inVp="2" inMag="2" time="13155144"/>
            <node id="614" radius="3" x="2314" y="1287" z="1083" inVp="2" inMag="1" time="13163251"/>
            <node id="615" radius="3" x="2307" y="1270" z="1081" inVp="1" inMag="1" time="13198012"/>
            <node id="616" radius="3" x="2308" y="1260" z="1080" inVp="1" inMag="1" time="13201267"/>
            <node id="617" radius="3" x="2313" y="1248" z="1088" inVp="1" inMag="1" time="13211709"/>
            <node id="618" radius="3" x="2306" y="1297" z="1086" inVp="2" inMag="1" time="13282751"/>
            <node id="619" radius="3" x="2306" y="1306" z="1098" inVp="2" inMag="1" time="13283935"/>
            <node id="620" radius="3" x="2306" y="1310" z="1105" inVp="2" inMag="1" time="13285336"/>
            <node id="621" radius="3" x="2347" y="1247" z="1090" inVp="2" inMag="1" time="13325171"/>
            <node id="622" radius="3" x="2338" y="1238" z="1114" inVp="2" inMag="1" time="13328106"/>
            <node id="623" radius="3" x="2329" y="1266" z="1121" inVp="2" inMag="1" time="13340600"/>
            <node id="624" radius="3" x="2323" y="1262" z="1125" inVp="2" inMag="1" time="13352492"/>
            <node id="625" radius="3" x="2304" y="1250" z="1129" inVp="0" inMag="1" time="13364268"/>
            <node id="626" radius="3" x="2300" y="1242" z="1140" inVp="0" inMag="1" time="13366503"/>
            <node id="627" radius="3" x="2331" y="1226" z="1149" inVp="2" inMag="1" time="13397464"/>
            <node id="628" radius="3" x="2318" y="1211" z="1162" inVp="2" inMag="1" time="13400132"/>
            <node id="629" radius="3" x="2305" y="1208" z="1168" inVp="2" inMag="1" time="13402567"/>
            <node id="630" radius="3" x="2293" y="1208" z="1182" inVp="2" inMag="1" time="13405036"/>
            <node id="631" radius="3" x="2405" y="1161" z="972" inVp="2" inMag="2" time="13558980"/>
            <node id="632" radius="3" x="2418" y="1126" z="975" inVp="2" inMag="2" time="13641583"/>
            <node id="633" radius="3" x="2424" y="1114" z="1003" inVp="2" inMag="2" time="13647271"/>
            <node id="634" radius="3" x="2436" y="1102" z="1026" inVp="2" inMag="2" time="13649890"/>
            <node id="635" radius="3" x="2448" y="1087" z="1029" inVp="2" inMag="1" time="13661599"/>
            <node id="636" radius="3" x="2429" y="1078" z="1046" inVp="0" inMag="1" time="13676394"/>
            <node id="637" radius="3" x="2405" y="1144" z="937" inVp="2" inMag="2" time="13812726"/>
            <node id="638" radius="3" x="2419" y="1101" z="930" inVp="2" inMag="2" time="13830591"/>
            <node id="639" radius="3" x="2429" y="1079" z="911" inVp="2" inMag="2" time="13833726"/>
            <node id="640" radius="3" x="2449" y="1036" z="905" inVp="2" inMag="1" time="13853458"/>
            <node id="641" radius="3" x="2449" y="1007" z="904" inVp="2" inMag="1" time="13855027"/>
            <node id="642" radius="3" x="2449" y="982" z="895" inVp="2" inMag="1" time="13859430"/>
            <node id="643" radius="3" x="2437" y="969" z="880" inVp="2" inMag="1" time="13866671"/>
            <node id="644" radius="3" x="2427" y="963" z="880" inVp="2" inMag="1" time="13869507"/>
            <node id="645" radius="3" x="2417" y="943" z="880" inVp="2" inMag="1" time="13871859"/>
            <node id="646" radius="3" x="2410" y="922" z="873" inVp="2" inMag="1" time="13873727"/>
            <node id="647" radius="3" x="2401" y="918" z="871" inVp="2" inMag="1" time="13875762"/>
            <node id="648" radius="3" x="2392" y="909" z="865" inVp="2" inMag="1" time="13877880"/>
            <node id="649" radius="3" x="2381" y="887" z="860" inVp="2" inMag="1" time="13879882"/>
            <node id="650" radius="3" x="2372" y="915" z="862" inVp="2" inMag="1" time="13903100"/>
            <node id="651" radius="3" x="2372" y="950" z="866" inVp="2" inMag="1" time="13904068"/>
            <node id="652" radius="3" x="2373" y="965" z="869" inVp="1" inMag="1" time="13947571"/>
            <node id="653" radius="3" x="2374" y="971" z="877" inVp="1" inMag="1" time="13950958"/>
            <node id="654" radius="3" x="2361" y="981" z="885" inVp="1" inMag="1" time="13958480"/>
            <node id="655" radius="3" x="2367" y="870" z="867" inVp="2" inMag="1" time="13998030"/>
            <node id="656" radius="3" x="2357" y="858" z="874" inVp="2" inMag="1" time="14000015"/>
            <node id="657" radius="3" x="2347" y="847" z="888" inVp="2" inMag="1" time="14001850"/>
            <node id="658" radius="3" x="2340" y="833" z="894" inVp="2" inMag="1" time="14005536"/>
            <node id="659" radius="3" x="2333" y="836" z="887" inVp="2" inMag="1" time="14020615"/>
            <node id="660" radius="3" x="2323" y="826" z="879" inVp="2" inMag="1" time="14023701"/>
            <node id="661" radius="3" x="2328" y="815" z="878" inVp="1" inMag="1" time="14042235"/>
            <node id="662" radius="3" x="2441" y="1145" z="893" inVp="2" inMag="1" time="14085485"/>
            <node id="663" radius="3" x="2441" y="1092" z="884" inVp="2" inMag="1" time="14087654"/>
            <node id="664" radius="3" x="2441" y="1065" z="878" inVp="2" inMag="1" time="14089522"/>
            <node id="665" radius="3" x="2441" y="1048" z="882" inVp="2" inMag="1" time="14090889"/>
            <node id="666" radius="3" x="2450" y="1047" z="895" inVp="2" inMag="1" time="14097678"/>
            <node id="667" radius="3" x="2426" y="1024" z="877" inVp="2" inMag="1" time="14110941"/>
            <node id="668" radius="3" x="2410" y="1011" z="878" inVp="2" inMag="1" time="14115962"/>
            <node id="669" radius="3" x="2392" y="1019" z="885" inVp="2" inMag="1" time="14121366"/>
            <node id="670" radius="3" x="2384" y="1007" z="893" inVp="0" inMag="1" time="14144201"/>
            <node id="671" radius="3" x="2415" y="1226" z="883" inVp="2" inMag="2" time="14283169"/>
            <node id="672" radius="3" x="2435" y="1192" z="855" inVp="2" inMag="2" time="14296312"/>
            <node id="673" radius="3" x="2413" y="1199" z="827" inVp="2" inMag="2" time="14299748"/>
            <node id="674" radius="3" x="2405" y="1200" z="820" inVp="2" inMag="1" time="14307955"/>
            <node id="675" radius="3" x="2394" y="1204" z="820" inVp="2" inMag="1" time="14310607"/>
            <node id="676" radius="3" x="2381" y="1200" z="816" inVp="2" inMag="1" time="14313693"/>
            <node id="677" radius="3" x="2368" y="1209" z="815" inVp="2" inMag="1" time="14316462"/>
            <node id="678" radius="3" x="2350" y="1233" z="811" inVp="2" inMag="1" time="14324669"/>
            <node id="679" radius="3" x="2340" y="1241" z="803" inVp="2" inMag="1" time="14327120"/>
            <node id="680" radius="3" x="2328" y="1240" z="801" inVp="2" inMag="1" time="14329539"/>
            <node id="681" radius="3" x="2311" y="1235" z="803" inVp="2" inMag="1" time="14342318"/>
            <node id="682" radius="3" x="2295" y="1232" z="806" inVp="2" inMag="1" time="14346238"/>
            <node id="683" radius="3" x="2279" y="1241" z="804" inVp="2" inMag="1" time="14348789"/>
            <node id="684" radius="3" x="2264" y="1243" z="790" inVp="2" inMag="1" time="14351308"/>
            <node id="685" radius="3" x="2251" y="1245" z="785" inVp="2" inMag="1" time="14353977"/>
            <node id="686" radius="3" x="2246" y="1262" z="777" inVp="0" inMag="1" time="14378847"/>
            <node id="687" radius="3" x="2249" y="1302" z="764" inVp="0" inMag="1" time="14387353"/>
            <node id="1429" radius="3" x="2423" y="1083" z="901" inVp="2" inMag="2" time="57355521"/>
            <node id="1430" radius="3" x="2409" y="1098" z="899" inVp="2" inMag="2" time="57358038"/>
            <node id="1431" radius="3" x="2393" y="1101" z="903" inVp="2" inMag="2" time="57364570"/>
            <node id="1432" radius="3" x="2383" y="1104" z="909" inVp="2" inMag="2" time="57387485"/>
            <node id="1433" radius="3" x="2383" y="1100" z="924" inVp="2" inMag="2" time="57391087"/>
            <node id="1434" radius="3" x="2384" y="1118" z="910" inVp="2" inMag="1" time="57433816"/>
            <node id="1435" radius="3" x="2378" y="1120" z="910" inVp="1" inMag="1" time="57461835"/>
            <node id="1436" radius="3" x="2393" y="1129" z="903" inVp="1" inMag="1" time="57474818"/>
            <node id="1437" radius="3" x="2410" y="980" z="872" inVp="2" inMag="1" time="57581817"/>
            <node id="1438" radius="3" x="2410" y="967" z="864" inVp="2" inMag="1" time="57583419"/>
            <node id="1439" radius="3" x="2426" y="970" z="858" inVp="2" inMag="1" time="57588818"/>
            <node id="1440" radius="3" x="2436" y="961" z="850" inVp="2" inMag="1" time="57590783"/>
            <node id="1441" radius="3" x="2448" y="954" z="843" inVp="2" inMag="1" time="57592619"/>
            <node id="1442" radius="3" x="2448" y="953" z="835" inVp="0" inMag="1" time="57622752"/>
            <node id="1443" radius="3" x="2460" y="936" z="835" inVp="0" inMag="1" time="57625419"/>
            <node id="1444" radius="3" x="2464" y="926" z="835" inVp="0" inMag="1" time="57626436"/>
            <node id="1445" radius="3" x="2440" y="969" z="871" inVp="2" inMag="1" time="57681053"/>
            <node id="1446" radius="3" x="2440" y="973" z="858" inVp="2" inMag="1" time="57682320"/>
            <node id="1447" radius="3" x="2445" y="975" z="842" inVp="2" inMag="1" time="57687319"/>
            <node id="1448" radius="3" x="2457" y="969" z="838" inVp="2" inMag="1" time="57692336"/>
            <node id="1449" radius="3" x="2462" y="964" z="829" inVp="2" inMag="1" time="57695670"/>
            <node id="1450" radius="3" x="2469" y="961" z="826" inVp="2" inMag="1" time="57699420"/>
            <node id="1451" radius="3" x="2262" y="1561" z="1014" inVp="2" inMag="1" time="58117253"/>
            <node id="1452" radius="3" x="2262" y="1571" z="1025" inVp="2" inMag="1" time="58118337"/>
            <node id="1453" radius="3" x="2295" y="1473" z="953" inVp="2" inMag="1" time="58186370"/>
            <node id="1454" radius="3" x="2306" y="1472" z="946" inVp="2" inMag="1" time="58190086"/>
            <node id="1455" radius="3" x="2317" y="1474" z="946" inVp="2" inMag="1" time="58192702"/>
            <node id="1456" radius="3" x="2283" y="1478" z="950" inVp="2" inMag="1" time="58225670"/>
            <node id="1457" radius="3" x="2116" y="1520" z="997" inVp="2" inMag="1" time="58400484"/>
            <node id="1458" radius="3" x="2116" y="1501" z="989" inVp="2" inMag="1" time="58402050"/>
            <node id="1459" radius="3" x="2101" y="1493" z="992" inVp="2" inMag="1" time="58405952"/>
            <node id="1460" radius="3" x="2078" y="1526" z="1027" inVp="2" inMag="1" time="58451603"/>
            <node id="1461" radius="3" x="2061" y="1520" z="1030" inVp="2" inMag="1" time="58458104"/>
            <node id="1462" radius="3" x="2052" y="1542" z="1008" inVp="2" inMag="1" time="58491288"/>
            <node id="1463" radius="3" x="2052" y="1544" z="1021" inVp="2" inMag="1" time="58515600"/>
            <node id="1464" radius="3" x="2034" y="1538" z="1023" inVp="2" inMag="1" time="58522518"/>
            <node id="1465" radius="3" x="2020" y="1537" z="1027" inVp="2" inMag="1" time="58526267"/>
            <node id="1466" radius="3" x="2317" y="1470" z="906" inVp="2" inMag="1" time="58610455"/>
            <node id="1467" radius="3" x="2311" y="1479" z="911" inVp="2" inMag="1" time="58616504"/>
            <node id="1468" radius="3" x="2296" y="1467" z="908" inVp="2" inMag="1" time="58621950"/>
            <node id="1469" radius="3" x="2300" y="1408" z="917" inVp="2" inMag="1" time="58720804"/>
            <node id="1470" radius="3" x="2292" y="1375" z="906" inVp="2" inMag="1" time="58724287"/>
            <node id="1471" radius="3" x="2286" y="1347" z="906" inVp="2" inMag="1" time="58726821"/>
            <node id="1472" radius="3" x="2272" y="1339" z="906" inVp="2" inMag="1" time="58729554"/>
            <node id="1473" radius="3" x="2261" y="1341" z="901" inVp="2" inMag="1" time="58732588"/>
            <node id="1474" radius="3" x="2235" y="1368" z="885" inVp="2" inMag="1" time="58793153"/>
            <node id="1475" radius="3" x="2235" y="1359" z="898" inVp="2" inMag="1" time="58794034"/>
            <node id="1476" radius="3" x="2226" y="1357" z="900" inVp="2" inMag="1" time="58802419"/>
            <node id="1477" radius="3" x="2218" y="1345" z="831" inVp="2" inMag="1" time="58857187"/>
            <node id="1478" radius="3" x="2218" y="1357" z="828" inVp="2" inMag="1" time="58858788"/>
            <node id="1479" radius="3" x="2208" y="1357" z="851" inVp="2" inMag="1" time="58889669"/>
            <node id="1480" radius="3" x="2208" y="1384" z="861" inVp="2" inMag="1" time="58890819"/>
            <node id="1481" radius="3" x="2208" y="1398" z="856" inVp="2" inMag="1" time="58891771"/>
            <node id="1482" radius="3" x="2200" y="1390" z="854" inVp="2" inMag="1" time="58902071"/>
            <node id="1483" radius="3" x="2342" y="1249" z="788" inVp="2" inMag="1" time="58938701"/>
            <node id="1484" radius="3" x="2359" y="1238" z="786" inVp="2" inMag="1" time="58941901"/>
            <node id="1485" radius="3" x="2369" y="1238" z="786" inVp="2" inMag="1" time="58945234"/>
            <node id="1486" radius="3" x="2381" y="1184" z="803" inVp="2" inMag="1" time="59010352"/>
            <node id="1487" radius="3" x="2381" y="1164" z="806" inVp="2" inMag="1" time="59011802"/>
            <node id="1488" radius="3" x="2392" y="1145" z="802" inVp="2" inMag="1" time="59015985"/>
            <node id="1489" radius="3" x="2398" y="1143" z="798" inVp="2" inMag="1" time="59018919"/>
            <node id="1490" radius="3" x="2431" y="1174" z="845" inVp="2" inMag="1" time="59051469"/>
            <node id="1491" radius="3" x="2416" y="1175" z="838" inVp="2" inMag="1" time="59054469"/>
            <node id="1492" radius="3" x="2405" y="1189" z="841" inVp="2" inMag="1" time="59061220"/>
            <node id="1493" radius="3" x="2399" y="1231" z="864" inVp="2" inMag="1" time="59093371"/>
            <node id="1494" radius="3" x="2386" y="1241" z="856" inVp="2" inMag="1" time="59097088"/>
            <node id="1495" radius="3" x="2370" y="1225" z="877" inVp="2" inMag="1" time="59108550"/>
            <node id="1496" radius="3" x="2356" y="1232" z="885" inVp="2" inMag="1" time="59110984"/>
            <node id="1497" radius="3" x="2338" y="1222" z="898" inVp="2" inMag="1" time="59113417"/>
            <node id="1498" radius="3" x="2326" y="1204" z="906" inVp="2" inMag="1" time="59115531"/>
            <node id="1499" radius="3" x="2314" y="1188" z="913" inVp="2" inMag="1" time="59118384"/>
            <node id="1500" radius="3" x="2306" y="1186" z="921" inVp="2" inMag="1" time="59126401"/>
            <node id="1501" radius="3" x="2296" y="1184" z="926" inVp="2" inMag="1" time="59137801"/>
            <node id="1502" radius="3" x="2296" y="1171" z="924" inVp="2" inMag="1" time="59139035"/>
            <node id="1503" radius="3" x="2291" y="1159" z="920" inVp="2" inMag="1" time="59142868"/>
            <node id="1504" radius="3" x="2376" y="1252" z="846" inVp="2" inMag="1" time="59193951"/>
            <node id="1505" radius="3" x="2361" y="1248" z="830" inVp="2" inMag="1" time="59196436"/>
            <node id="1506" radius="3" x="2349" y="1254" z="807" inVp="2" inMag="1" time="59198885"/>
            <node id="1507" radius="3" x="2336" y="1254" z="803" inVp="2" inMag="1" time="59209586"/>
            <node id="1508" radius="3" x="2331" y="1247" z="791" inVp="2" inMag="1" time="59222283"/>
            <node id="1509" radius="3" x="2323" y="1236" z="787" inVp="2" inMag="1" time="59224249"/>
            <node id="1510" radius="3" x="2346" y="1263" z="791" inVp="2" inMag="1" time="59249767"/>
            <node id="1511" radius="3" x="2355" y="1259" z="786" inVp="2" inMag="1" time="59252201"/>
            <node id="1512" radius="3" x="2364" y="1252" z="786" inVp="2" inMag="1" time="59255918"/>
            <node id="1513" radius="3" x="2318" y="1242" z="814" inVp="2" inMag="1" time="59282469"/>
            <node id="1514" radius="3" x="2297" y="1257" z="808" inVp="2" inMag="1" time="59285319"/>
            <node id="1515" radius="3" x="2282" y="1272" z="807" inVp="2" inMag="1" time="59287652"/>
            <node id="1516" radius="3" x="2269" y="1294" z="822" inVp="2" inMag="1" time="59293337"/>
            <node id="1517" radius="3" x="2259" y="1304" z="824" inVp="2" inMag="1" time="59295434"/>
            <node id="1518" radius="3" x="2244" y="1291" z="830" inVp="2" inMag="1" time="59297553"/>
            <node id="1519" radius="3" x="2233" y="1282" z="834" inVp="2" inMag="1" time="59301070"/>
            <node id="1520" radius="3" x="2237" y="1280" z="845" inVp="1" inMag="1" time="59317302"/>
            <node id="1521" radius="3" x="2246" y="1287" z="853" inVp="1" inMag="1" time="59320637"/>
            <node id="1522" radius="3" x="2270" y="1283" z="782" inVp="2" inMag="1" time="59333105"/>
            <node id="1523" radius="3" x="2257" y="1284" z="768" inVp="2" inMag="1" time="59335321"/>
            <node id="1524" radius="3" x="2245" y="1276" z="756" inVp="2" inMag="1" time="59337520"/>
            <node id="1525" radius="3" x="2229" y="1270" z="748" inVp="2" inMag="1" time="59339705"/>
            <node id="1526" radius="3" x="2213" y="1265" z="737" inVp="2" inMag="1" time="59342069"/>
            <node id="1527" radius="3" x="2199" y="1270" z="727" inVp="2" inMag="1" time="59344452"/>
            <node id="1528" radius="3" x="2186" y="1273" z="719" inVp="2" inMag="1" time="59350086"/>
            <node id="1529" radius="3" x="2394" y="1308" z="897" inVp="2" inMag="1" time="59443005"/>
            <node id="1530" radius="3" x="2394" y="1300" z="873" inVp="2" inMag="1" time="59444355"/>
            <node id="1531" radius="3" x="2378" y="1292" z="873" inVp="2" inMag="1" time="59448471"/>
            <node id="1532" radius="3" x="2351" y="1280" z="871" inVp="2" inMag="1" time="59452206"/>
            <node id="1533" radius="3" x="2337" y="1261" z="845" inVp="2" inMag="1" time="59470701"/>
            <node id="1534" radius="3" x="2328" y="1243" z="832" inVp="2" inMag="1" time="59472784"/>
            <node id="1535" radius="3" x="2324" y="1195" z="828" inVp="2" inMag="1" time="59478083"/>
            <node id="1536" radius="3" x="2322" y="1179" z="816" inVp="2" inMag="1" time="59480767"/>
            <node id="1537" radius="3" x="2334" y="1260" z="875" inVp="2" inMag="1" time="59494102"/>
            <node id="1538" radius="3" x="2321" y="1256" z="881" inVp="2" inMag="1" time="59497202"/>
            <node id="1539" radius="3" x="2307" y="1241" z="899" inVp="2" inMag="1" time="59512851"/>
            <node id="1540" radius="3" x="2298" y="1232" z="900" inVp="2" inMag="1" time="59514920"/>
            <node id="1541" radius="3" x="2303" y="1250" z="882" inVp="2" inMag="1" time="59519368"/>
            <node id="1542" radius="3" x="2295" y="1245" z="883" inVp="2" inMag="1" time="59524719"/>
            <node id="1543" radius="3" x="2281" y="1246" z="878" inVp="2" inMag="1" time="59530402"/>
            <node id="1544" radius="3" x="2273" y="1244" z="879" inVp="2" inMag="1" time="59538136"/>
            <node id="1545" radius="3" x="2279" y="1228" z="884" inVp="2" inMag="1" time="59550304"/>
            <node id="1546" radius="3" x="2267" y="1229" z="884" inVp="2" inMag="1" time="59555887"/>
            <node id="1547" radius="3" x="2255" y="1220" z="883" inVp="2" inMag="1" time="59561854"/>
            <node id="1548" radius="3" x="2242" y="1219" z="881" inVp="2" inMag="1" time="59574388"/>
            <node id="10547" radius="3" x="2442" y="1272" z="1078" inVp="2" inMag="1" time="211167738"/>
            <node id="10548" radius="3" x="2442" y="1273" z="1086" inVp="2" inMag="1" time="211196227"/>
            <node id="10549" radius="3" x="2445" y="1279" z="1094" inVp="2" inMag="1" time="211201684"/>
            <node id="10550" radius="3" x="2450" y="1283" z="1097" inVp="2" inMag="1" time="211204653"/>
            <node id="10551" radius="3" x="2441" y="1284" z="1104" inVp="2" inMag="1" time="211216980"/>
            <node id="10552" radius="3" x="2441" y="1293" z="1111" inVp="2" inMag="1" time="211218615"/>
            <node id="10553" radius="3" x="2437" y="1294" z="1120" inVp="2" inMag="1" time="211221967"/>
            <node id="10554" radius="3" x="2433" y="1291" z="1121" inVp="2" inMag="1" time="211246103"/>
            <node id="10555" radius="3" x="2429" y="1290" z="1127" inVp="2" inMag="1" time="211248572"/>
            <node id="10556" radius="3" x="2424" y="1288" z="1129" inVp="2" inMag="1" time="211251574"/>
            <node id="10557" radius="3" x="2423" y="1287" z="1134" inVp="2" inMag="1" time="211256111"/>
            <node id="10558" radius="3" x="2421" y="1288" z="1141" inVp="0" inMag="1" time="211281617"/>
            <node id="10559" radius="3" x="2341" y="1195" z="1051" inVp="2" inMag="1" time="211491391"/>
            <node id="10560" radius="3" x="2333" y="1181" z="1055" inVp="2" inMag="1" time="211501502"/>
            <node id="10561" radius="3" x="2328" y="1173" z="1054" inVp="2" inMag="1" time="211503486"/>
            <node id="10562" radius="3" x="2316" y="1175" z="1053" inVp="2" inMag="1" time="211508539"/>
            <node id="10563" radius="3" x="2309" y="1175" z="1055" inVp="2" inMag="1" time="211519365"/>
            <node id="10564" radius="3" x="2302" y="1172" z="1057" inVp="2" inMag="1" time="211522901"/>
            <node id="10565" radius="3" x="2294" y="1172" z="1058" inVp="2" inMag="1" time="211526021"/>
            <node id="10566" radius="3" x="2291" y="1193" z="1066" inVp="2" inMag="1" time="211531775"/>
            <node id="10567" radius="3" x="2287" y="1201" z="1067" inVp="2" inMag="1" time="211535111"/>
            <node id="10568" radius="3" x="2282" y="1210" z="1069" inVp="2" inMag="1" time="211537213"/>
            <node id="10569" radius="3" x="2277" y="1215" z="1070" inVp="2" inMag="1" time="211539581"/>
            <node id="10570" radius="3" x="2272" y="1220" z="1070" inVp="2" inMag="1" time="211542133"/>
            <node id="10571" radius="3" x="2264" y="1219" z="1068" inVp="2" inMag="1" time="211545053"/>
            <node id="10572" radius="3" x="2261" y="1215" z="1066" inVp="2" inMag="1" time="211547254"/>
            <node id="10573" radius="3" x="2259" y="1213" z="1063" inVp="2" inMag="1" time="211554026"/>
            <node id="10574" radius="3" x="2255" y="1204" z="1063" inVp="2" inMag="1" time="211556795"/>
            <node id="10575" radius="3" x="2251" y="1196" z="1060" inVp="2" inMag="1" time="211560316"/>
            <node id="10577" radius="3" x="2291" y="1161" z="1055" inVp="2" inMag="1" time="211628089"/>
            <node id="10578" radius="3" x="2286" y="1156" z="1057" inVp="2" inMag="1" time="211630775"/>
            <node id="10579" radius="3" x="2280" y="1151" z="1057" inVp="2" inMag="1" time="211633044"/>
            <node id="10580" radius="3" x="2273" y="1145" z="1057" inVp="2" inMag="1" time="211635629"/>
            <node id="10581" radius="3" x="2266" y="1132" z="1057" inVp="2" inMag="1" time="211638798"/>
            <node id="10582" radius="3" x="2266" y="1124" z="1061" inVp="2" inMag="1" time="211640199"/>
            <node id="10583" radius="3" x="2266" y="1116" z="1062" inVp="2" inMag="1" time="211641183"/>
            <node id="10584" radius="3" x="2266" y="1105" z="1059" inVp="2" inMag="1" time="211642468"/>
            <node id="10585" radius="3" x="2266" y="1095" z="1052" inVp="2" inMag="1" time="211643802"/>
            <node id="10586" radius="3" x="2256" y="1088" z="1047" inVp="2" inMag="1" time="211668572"/>
            <node id="10587" radius="3" x="2250" y="1087" z="1034" inVp="2" inMag="1" time="211670657"/>
            <node id="10588" radius="3" x="2246" y="1087" z="1023" inVp="2" inMag="1" time="211673358"/>
            <node id="10589" radius="3" x="2238" y="1092" z="1015" inVp="2" inMag="1" time="211679864"/>
            <node id="10590" radius="3" x="2229" y="1100" z="1011" inVp="2" inMag="1" time="211686978"/>
            <node id="10591" radius="3" x="2224" y="1121" z="1017" inVp="2" inMag="1" time="211689981"/>
            <node id="10592" radius="3" x="2222" y="1128" z="1023" inVp="2" inMag="1" time="211692133"/>
            <node id="10593" radius="3" x="2230" y="1131" z="1030" inVp="1" inMag="1" time="211705610"/>
            <node id="10596" radius="3" x="2270" y="1093" z="1051" inVp="2" inMag="1" time="211836611"/>
            <node id="10597" radius="3" x="2277" y="1091" z="1055" inVp="2" inMag="1" time="211839114"/>
            <node id="10598" radius="3" x="2284" y="1091" z="1054" inVp="2" inMag="1" time="211841683"/>
            <node id="10599" radius="3" x="2290" y="1094" z="1054" inVp="2" inMag="1" time="211847103"/>
            <node id="10601" radius="3" x="2259" y="1139" z="1059" inVp="2" inMag="1" time="211892759"/>
            <node id="10602" radius="3" x="2254" y="1138" z="1060" inVp="2" inMag="1" time="211895161"/>
            <node id="10603" radius="3" x="2246" y="1132" z="1061" inVp="2" inMag="1" time="211897513"/>
            <node id="10604" radius="3" x="2238" y="1126" z="1068" inVp="2" inMag="1" time="211906120"/>
            <node id="10605" radius="3" x="2231" y="1121" z="1077" inVp="2" inMag="1" time="211908322"/>
            <node id="10606" radius="3" x="2224" y="1125" z="1080" inVp="2" inMag="1" time="211911240"/>
            <node id="10607" radius="3" x="2220" y="1138" z="1092" inVp="2" inMag="1" time="211917246"/>
            <node id="10608" radius="3" x="2216" y="1141" z="1097" inVp="2" inMag="1" time="211920000"/>
            <node id="10609" radius="3" x="2214" y="1142" z="1103" inVp="2" inMag="1" time="211926538"/>
            <node id="10610" radius="3" x="2219" y="1120" z="1072" inVp="2" inMag="1" time="211946420"/>
            <node id="10611" radius="3" x="2214" y="1102" z="1065" inVp="2" inMag="1" time="211950089"/>
            <node id="10612" radius="3" x="2212" y="1091" z="1063" inVp="2" inMag="1" time="211954943"/>
            <node id="10613" radius="3" x="2216" y="1083" z="1060" inVp="2" inMag="1" time="211958313"/>
            <node id="10614" radius="3" x="2221" y="1082" z="1056" inVp="2" inMag="1" time="211978930"/>
            <node id="10615" radius="3" x="2221" y="1080" z="1049" inVp="2" inMag="1" time="211982735"/>
            <node id="10616" radius="3" x="2221" y="1074" z="1048" inVp="2" inMag="1" time="211984069"/>
            <node id="10617" radius="3" x="2221" y="1062" z="1053" inVp="2" inMag="1" time="211984986"/>
            <node id="10618" radius="3" x="2216" y="1063" z="1059" inVp="2" inMag="1" time="211990024"/>
            <node id="10619" radius="3" x="2210" y="1066" z="1062" inVp="2" inMag="1" time="211992776"/>
            <node id="10620" radius="3" x="2205" y="1111" z="1067" inVp="2" inMag="1" time="212040316"/>
            <node id="10621" radius="3" x="2200" y="1110" z="1066" inVp="2" inMag="1" time="212046805"/>
            <node id="10622" radius="3" x="2196" y="1122" z="1074" inVp="2" inMag="1" time="212057246"/>
            <node id="10623" radius="3" x="2199" y="1134" z="1080" inVp="2" inMag="1" time="212059115"/>
            <node id="10624" radius="3" x="2207" y="1138" z="1086" inVp="2" inMag="1" time="212061483"/>
            <node id="10625" radius="3" x="2188" y="1123" z="1070" inVp="2" inMag="1" time="212075210"/>
            <node id="10627" radius="3" x="2257" y="1115" z="1090" inVp="2" inMag="1" time="212125137"/>
            <node id="10628" radius="3" x="2252" y="1131" z="1087" inVp="2" inMag="1" time="212131157"/>
            <node id="10629" radius="3" x="2249" y="1149" z="1092" inVp="2" inMag="1" time="212133743"/>
            <node id="10630" radius="3" x="2245" y="1164" z="1097" inVp="2" inMag="1" time="212135445"/>
            <node id="10631" radius="3" x="2238" y="1165" z="1098" inVp="2" inMag="1" time="212146053"/>
            <node id="10632" radius="3" x="2227" y="1172" z="1094" inVp="2" inMag="1" time="212148889"/>
            <node id="10633" radius="3" x="2222" y="1179" z="1088" inVp="2" inMag="1" time="212151157"/>
            <node id="10634" radius="3" x="2218" y="1180" z="1077" inVp="2" inMag="1" time="212152975"/>
            <node id="10635" radius="3" x="2213" y="1177" z="1068" inVp="2" inMag="1" time="212154977"/>
            <node id="10636" radius="3" x="2209" y="1174" z="1063" inVp="2" inMag="1" time="212156795"/>
            <node id="10637" radius="3" x="2205" y="1171" z="1057" inVp="2" inMag="1" time="212158564"/>
            <node id="10638" radius="3" x="2197" y="1172" z="1058" inVp="2" inMag="1" time="212161117"/>
            <node id="10639" radius="3" x="2187" y="1174" z="1055" inVp="2" inMag="1" time="212164069"/>
            <node id="10640" radius="3" x="2179" y="1170" z="1050" inVp="2" inMag="1" time="212166904"/>
            <node id="10641" radius="3" x="2170" y="1167" z="1049" inVp="2" inMag="1" time="212169641"/>
            <node id="10642" radius="3" x="2160" y="1167" z="1046" inVp="2" inMag="1" time="212172009"/>
            <node id="10643" radius="3" x="2156" y="1170" z="1042" inVp="2" inMag="1" time="212174411"/>
            <node id="10644" radius="3" x="2150" y="1180" z="1045" inVp="2" inMag="1" time="212177029"/>
            <node id="10645" radius="3" x="2145" y="1178" z="1048" inVp="2" inMag="1" time="212179198"/>
            <node id="10648" radius="3" x="2289" y="1094" z="1138" inVp="2" inMag="1" time="212517628"/>
            <node id="10649" radius="3" x="2293" y="1098" z="1146" inVp="2" inMag="1" time="212520850"/>
            <node id="10650" radius="3" x="2297" y="1106" z="1147" inVp="2" inMag="1" time="212541566"/>
            <node id="10651" radius="3" x="2290" y="1082" z="1120" inVp="2" inMag="1" time="212565152"/>
            <node id="10652" radius="3" x="2284" y="1076" z="1126" inVp="2" inMag="1" time="212566970"/>
            <node id="10653" radius="3" x="2275" y="1077" z="1127" inVp="2" inMag="1" time="212570189"/>
            <node id="10654" radius="3" x="2274" y="1082" z="1138" inVp="2" inMag="1" time="212582051"/>
            <node id="10655" radius="3" x="2274" y="1088" z="1145" inVp="2" inMag="1" time="212583269"/>
            <node id="10656" radius="3" x="2274" y="1096" z="1139" inVp="2" inMag="1" time="212584269"/>
            <node id="10657" radius="3" x="2267" y="1073" z="1123" inVp="2" inMag="1" time="212593410"/>
            <node id="10658" radius="3" x="2263" y="1073" z="1119" inVp="2" inMag="1" time="212595245"/>
            <node id="10659" radius="3" x="2255" y="1075" z="1116" inVp="2" inMag="1" time="212597914"/>
            <node id="10661" radius="3" x="2239" y="1136" z="1057" inVp="2" inMag="1" time="212716896"/>
            <node id="10662" radius="3" x="2232" y="1138" z="1052" inVp="2" inMag="1" time="212718948"/>
            <node id="10663" radius="3" x="2222" y="1139" z="1052" inVp="2" inMag="1" time="212721733"/>
            <node id="10664" radius="3" x="2211" y="1139" z="1054" inVp="2" inMag="1" time="212723985"/>
            <node id="10665" radius="3" x="2202" y="1142" z="1054" inVp="2" inMag="1" time="212726370"/>
            <node id="10666" radius="3" x="2192" y="1144" z="1053" inVp="2" inMag="1" time="212728439"/>
            <node id="10667" radius="3" x="2184" y="1146" z="1053" inVp="2" inMag="1" time="212730508"/>
            <node id="10668" radius="3" x="2176" y="1146" z="1056" inVp="2" inMag="1" time="212732592"/>
            <node id="10669" radius="3" x="2167" y="1149" z="1055" inVp="2" inMag="1" time="212734777"/>
            <node id="10670" radius="3" x="2157" y="1151" z="1052" inVp="2" inMag="1" time="212744334"/>
            <node id="10671" radius="3" x="2150" y="1154" z="1049" inVp="2" inMag="1" time="212746820"/>
            <node id="10672" radius="3" x="2145" y="1161" z="1049" inVp="2" inMag="1" time="212749572"/>
            <node id="10673" radius="3" x="2141" y="1159" z="1042" inVp="2" inMag="1" time="212751741"/>
            <node id="10674" radius="3" x="2133" y="1164" z="1037" inVp="2" inMag="1" time="212754592"/>
            <node id="10675" radius="3" x="2128" y="1158" z="1024" inVp="2" inMag="1" time="212756995"/>
            <node id="10676" radius="3" x="2118" y="1156" z="1022" inVp="2" inMag="1" time="212760350"/>
            <node id="10677" radius="3" x="2110" y="1157" z="1020" inVp="2" inMag="1" time="212762335"/>
            <node id="10678" radius="3" x="2100" y="1153" z="1019" inVp="2" inMag="1" time="212764870"/>
            <node id="10679" radius="3" x="2093" y="1150" z="1017" inVp="2" inMag="1" time="212767039"/>
            <node id="10680" radius="3" x="2089" y="1151" z="1012" inVp="2" inMag="1" time="212768840"/>
            <node id="10681" radius="3" x="2083" y="1153" z="1009" inVp="2" inMag="1" time="212770825"/>
            <node id="10682" radius="3" x="2075" y="1155" z="1008" inVp="2" inMag="1" time="212773427"/>
            <node id="10684" radius="3" x="2128" y="1140" z="1020" inVp="2" inMag="1" time="212803585"/>
            <node id="10685" radius="3" x="2131" y="1139" z="1008" inVp="2" inMag="1" time="212809356"/>
            <node id="10686" radius="3" x="2137" y="1139" z="1005" inVp="2" inMag="1" time="212812258"/>
            <node id="10687" radius="3" x="2143" y="1135" z="1001" inVp="2" inMag="1" time="212813843"/>
            <node id="10688" radius="3" x="2152" y="1133" z="998" inVp="2" inMag="1" time="212816311"/>
            <node id="10690" radius="3" x="2396" y="1094" z="1084" inVp="2" inMag="2" time="212956863"/>
            <node id="10691" radius="3" x="2396" y="1073" z="1087" inVp="2" inMag="2" time="212961166"/>
            <node id="10692" radius="3" x="2396" y="1054" z="1078" inVp="2" inMag="2" time="212965537"/>
            <node id="10693" radius="3" x="2396" y="1035" z="1079" inVp="2" inMag="2" time="212967121"/>
            <node id="10694" radius="3" x="2396" y="1013" z="1081" inVp="2" inMag="2" time="212968673"/>
            <node id="10695" radius="3" x="2398" y="980" z="1071" inVp="2" inMag="2" time="212980382"/>
            <node id="10696" radius="3" x="2398" y="958" z="1059" inVp="2" inMag="2" time="212983251"/>
            <node id="10697" radius="3" x="2393" y="955" z="1054" inVp="2" inMag="1" time="212998746"/>
            <node id="10698" radius="3" x="2388" y="951" z="1048" inVp="2" inMag="1" time="213000800"/>
            <node id="10699" radius="3" x="2381" y="948" z="1042" inVp="2" inMag="1" time="213002518"/>
            <node id="10700" radius="3" x="2377" y="954" z="1049" inVp="2" inMag="1" time="213011025"/>
            <node id="10701" radius="3" x="2374" y="954" z="1058" inVp="2" inMag="1" time="213012744"/>
            <node id="10702" radius="3" x="2374" y="943" z="1037" inVp="2" inMag="1" time="213018731"/>
            <node id="10703" radius="3" x="2366" y="946" z="1038" inVp="2" inMag="1" time="213021867"/>
            <node id="10704" radius="3" x="2359" y="944" z="1036" inVp="2" inMag="1" time="213024119"/>
            <node id="10705" radius="3" x="2351" y="940" z="1032" inVp="2" inMag="1" time="213026204"/>
            <node id="10706" radius="3" x="2344" y="936" z="1030" inVp="2" inMag="1" time="213028573"/>
            <node id="10707" radius="3" x="2336" y="931" z="1030" inVp="2" inMag="1" time="213031592"/>
            <node id="10708" radius="3" x="2330" y="931" z="1033" inVp="2" inMag="1" time="213033643"/>
            <node id="10709" radius="3" x="2327" y="931" z="1038" inVp="2" inMag="1" time="213035595"/>
            <node id="10710" radius="3" x="2321" y="931" z="1039" inVp="2" inMag="1" time="213038380"/>
            <node id="10711" radius="3" x="2317" y="924" z="1040" inVp="2" inMag="1" time="213040065"/>
            <node id="10712" radius="3" x="2311" y="915" z="1040" inVp="2" inMag="1" time="213045119"/>
            <node id="10713" radius="3" x="2307" y="911" z="1043" inVp="2" inMag="1" time="213050706"/>
            <node id="10714" radius="3" x="2301" y="910" z="1047" inVp="2" inMag="1" time="213053042"/>
            <node id="10715" radius="3" x="2295" y="910" z="1049" inVp="2" inMag="1" time="213055327"/>
            <node id="10716" radius="3" x="2289" y="909" z="1056" inVp="2" inMag="1" time="213058546"/>
            <node id="10717" radius="3" x="2284" y="907" z="1065" inVp="2" inMag="1" time="213063570"/>
            <node id="10718" radius="3" x="2279" y="908" z="1070" inVp="2" inMag="1" time="213065904"/>
            <node id="10719" radius="3" x="2290" y="915" z="1047" inVp="2" inMag="1" time="213076630"/>
            <node id="10720" radius="3" x="2284" y="919" z="1045" inVp="2" inMag="1" time="213079782"/>
            <node id="10723" radius="3" x="2405" y="952" z="1061" inVp="2" inMag="1" time="213197213"/>
            <node id="10724" radius="3" x="2411" y="941" z="1067" inVp="2" inMag="1" time="213198882"/>
            <node id="10725" radius="3" x="2416" y="928" z="1070" inVp="2" inMag="1" time="213200783"/>
            <node id="10726" radius="3" x="2421" y="920" z="1075" inVp="2" inMag="1" time="213203818"/>
            <node id="10727" radius="3" x="2421" y="909" z="1084" inVp="2" inMag="1" time="213217212"/>
            <node id="10728" radius="3" x="2421" y="900" z="1092" inVp="2" inMag="1" time="213218230"/>
            <node id="10729" radius="3" x="2415" y="899" z="1098" inVp="2" inMag="1" time="213222333"/>
            <node id="10730" radius="3" x="2424" y="900" z="1087" inVp="2" inMag="1" time="213237996"/>
            <node id="10731" radius="3" x="2427" y="900" z="1085" inVp="2" inMag="1" time="213240183"/>
            <node id="10732" radius="3" x="2428" y="927" z="1075" inVp="2" inMag="1" time="213256246"/>
            <node id="10733" radius="3" x="2433" y="926" z="1076" inVp="2" inMag="1" time="213258481"/>
            <node id="10734" radius="3" x="2426" y="915" z="1072" inVp="2" inMag="1" time="213266887"/>
            <node id="10735" radius="3" x="2430" y="909" z="1072" inVp="2" inMag="1" time="213268772"/>
            <node id="10736" radius="3" x="2433" y="906" z="1074" inVp="2" inMag="1" time="213270541"/>
            <node id="10737" radius="3" x="2437" y="903" z="1078" inVp="2" inMag="1" time="213272242"/>
            <node id="10738" radius="3" x="2443" y="902" z="1078" inVp="2" inMag="1" time="213274226"/>
            <node id="10739" radius="3" x="2447" y="903" z="1083" inVp="2" inMag="1" time="213276245"/>
            <node id="10741" radius="3" x="2439" y="921" z="1085" inVp="2" inMag="1" time="213328673"/>
            <node id="10742" radius="3" x="2443" y="918" z="1084" inVp="2" inMag="1" time="213330974"/>
            <node id="10743" radius="3" x="2446" y="918" z="1079" inVp="2" inMag="1" time="213332992"/>
            <node id="10744" radius="3" x="2449" y="917" z="1076" inVp="2" inMag="1" time="213334894"/>
            <node id="10745" radius="3" x="2453" y="914" z="1071" inVp="2" inMag="1" time="213336462"/>
            <node id="10746" radius="3" x="2457" y="910" z="1064" inVp="2" inMag="1" time="213340149"/>
            <node id="10747" radius="3" x="2460" y="910" z="1064" inVp="2" inMag="1" time="213342033"/>
            <node id="10748" radius="3" x="2465" y="911" z="1064" inVp="2" inMag="1" time="213344368"/>
            <node id="10749" radius="3" x="2471" y="914" z="1064" inVp="2" inMag="1" time="213346920"/>
            <node id="10750" radius="3" x="2476" y="914" z="1064" inVp="2" inMag="1" time="213348972"/>
            <node id="10752" radius="3" x="2480" y="911" z="1063" inVp="2" inMag="1" time="213361066"/>
            <node id="10753" radius="3" x="2481" y="917" z="1063" inVp="2" inMag="1" time="213367004"/>
            <node id="10754" radius="3" x="2484" y="926" z="1060" inVp="2" inMag="1" time="213369340"/>
            <node id="10755" radius="3" x="2488" y="936" z="1064" inVp="2" inMag="1" time="213371925"/>
            <node id="10756" radius="3" x="2483" y="900" z="1063" inVp="2" inMag="1" time="213392908"/>
            <node id="10757" radius="3" x="2489" y="898" z="1062" inVp="2" inMag="1" time="213395428"/>
            <node id="10758" radius="3" x="2494" y="892" z="1062" inVp="2" inMag="1" time="213397029"/>
            <node id="10759" radius="3" x="2499" y="880" z="1062" inVp="2" inMag="1" time="213399381"/>
            <node id="10760" radius="3" x="2500" y="859" z="1057" inVp="2" inMag="1" time="213402066"/>
            <node id="10763" radius="3" x="2397" y="1014" z="1089" inVp="2" inMag="1" time="213622450"/>
            <node id="10764" radius="3" x="2398" y="1013" z="1097" inVp="2" inMag="1" time="213623902"/>
            <node id="10765" radius="3" x="2403" y="1009" z="1097" inVp="2" inMag="1" time="213625669"/>
            <node id="10766" radius="3" x="2409" y="1003" z="1097" inVp="2" inMag="1" time="213627421"/>
            <node id="10767" radius="3" x="2417" y="1002" z="1106" inVp="2" inMag="1" time="213629973"/>
            <node id="10768" radius="3" x="2420" y="1000" z="1112" inVp="2" inMag="1" time="213631641"/>
            <node id="10769" radius="3" x="2425" y="1003" z="1117" inVp="2" inMag="1" time="213633876"/>
            <node id="10770" radius="3" x="2393" y="1060" z="1105" inVp="2" inMag="1" time="213667171"/>
            <node id="10771" radius="3" x="2393" y="1051" z="1117" inVp="2" inMag="1" time="213668206"/>
            <node id="10772" radius="3" x="2393" y="1045" z="1129" inVp="2" inMag="1" time="213669140"/>
            <node id="10773" radius="3" x="2393" y="1039" z="1145" inVp="2" inMag="1" time="213669975"/>
            <node id="10774" radius="3" x="2393" y="1032" z="1156" inVp="2" inMag="1" time="213671275"/>
            <node id="10775" radius="3" x="2393" y="1027" z="1160" inVp="2" inMag="1" time="213675479"/>
            <node id="10776" radius="3" x="2401" y="1027" z="1153" inVp="2" inMag="1" time="213678514"/>
            <node id="10777" radius="3" x="2406" y="1024" z="1148" inVp="2" inMag="1" time="213681150"/>
            <node id="10778" radius="3" x="2411" y="1025" z="1144" inVp="2" inMag="1" time="213683468"/>
            <node id="10779" radius="3" x="2416" y="1024" z="1138" inVp="2" inMag="1" time="213685570"/>
            <node id="10780" radius="3" x="2422" y="1019" z="1137" inVp="2" inMag="1" time="213687555"/>
            <node id="10781" radius="3" x="2387" y="1030" z="1167" inVp="2" inMag="1" time="213701616"/>
            <node id="10782" radius="3" x="2379" y="1028" z="1169" inVp="2" inMag="1" time="213704351"/>
            <node id="10784" radius="3" x="2393" y="1053" z="1058" inVp="2" inMag="1" time="213908523"/>
            <node id="10785" radius="3" x="2393" y="1058" z="1056" inVp="2" inMag="1" time="213931925"/>
            <node id="10786" radius="3" x="2398" y="1063" z="1055" inVp="2" inMag="1" time="213935128"/>
            <node id="10787" radius="3" x="2405" y="1068" z="1050" inVp="2" inMag="1" time="213937480"/>
            <node id="10788" radius="3" x="2412" y="1071" z="1050" inVp="2" inMag="1" time="213939948"/>
            <node id="10789" radius="3" x="2420" y="1072" z="1051" inVp="2" inMag="1" time="213942534"/>
            <node id="10790" radius="3" x="2426" y="1068" z="1053" inVp="2" inMag="1" time="213944969"/>
            <node id="10791" radius="3" x="2433" y="1065" z="1051" inVp="2" inMag="1" time="213947938"/>
            <node id="10792" radius="3" x="2439" y="1061" z="1048" inVp="2" inMag="1" time="213950340"/>
            <node id="10793" radius="3" x="2442" y="1054" z="1036" inVp="2" inMag="1" time="213952742"/>
            <node id="10794" radius="3" x="2446" y="1053" z="1032" inVp="2" inMag="1" time="213954993"/>
            <node id="10795" radius="3" x="2454" y="1050" z="1032" inVp="2" inMag="1" time="213957846"/>
            <node id="10796" radius="3" x="2460" y="1048" z="1028" inVp="2" inMag="1" time="213960449"/>
            <node id="10797" radius="3" x="2465" y="1048" z="1025" inVp="2" inMag="1" time="213962685"/>
            <node id="10800" radius="3" x="2372" y="1043" z="1075" inVp="2" inMag="1" time="214065869"/>
            <node id="10801" radius="3" x="2378" y="1035" z="1070" inVp="2" inMag="1" time="214068555"/>
            <node id="10802" radius="3" x="2382" y="1026" z="1067" inVp="2" inMag="1" time="214070656"/>
            <node id="10803" radius="3" x="2375" y="1024" z="1061" inVp="2" inMag="1" time="214077812"/>
            <node id="10804" radius="3" x="2369" y="1021" z="1058" inVp="2" inMag="1" time="214079830"/>
            <node id="10805" radius="3" x="2364" y="1020" z="1056" inVp="2" inMag="1" time="214081550"/>
            <node id="10806" radius="3" x="2353" y="1018" z="1050" inVp="2" inMag="1" time="214083903"/>
            <node id="10807" radius="3" x="2345" y="1014" z="1047" inVp="2" inMag="1" time="214086170"/>
            <node id="10808" radius="3" x="2337" y="1010" z="1045" inVp="2" inMag="1" time="214088289"/>
            <node id="10809" radius="3" x="2329" y="1007" z="1043" inVp="2" inMag="1" time="214090491"/>
            <node id="10810" radius="3" x="2320" y="1005" z="1040" inVp="2" inMag="1" time="214097346"/>
            <node id="10811" radius="3" x="2319" y="994" z="1034" inVp="2" inMag="1" time="214099481"/>
            <node id="10812" radius="3" x="2316" y="986" z="1029" inVp="2" inMag="1" time="214105686"/>
            <node id="10813" radius="3" x="2312" y="976" z="1022" inVp="2" inMag="1" time="214107705"/>
            <node id="10814" radius="3" x="2310" y="965" z="1014" inVp="2" inMag="1" time="214110841"/>
            <node id="10815" radius="3" x="2306" y="953" z="1011" inVp="2" inMag="1" time="214112742"/>
            <node id="10816" radius="3" x="2300" y="939" z="1008" inVp="2" inMag="1" time="214115627"/>
            <node id="10817" radius="3" x="2296" y="922" z="1009" inVp="2" inMag="1" time="214118113"/>
            <node id="10818" radius="3" x="2287" y="919" z="1006" inVp="2" inMag="1" time="214120514"/>
            <node id="10819" radius="3" x="2279" y="917" z="1000" inVp="2" inMag="1" time="214122566"/>
            <node id="10820" radius="3" x="2271" y="916" z="995" inVp="2" inMag="1" time="214125352"/>
            <node id="10821" radius="3" x="2264" y="916" z="991" inVp="2" inMag="1" time="214127721"/>
            <node id="10822" radius="3" x="2256" y="919" z="987" inVp="2" inMag="1" time="214129922"/>
            <node id="10823" radius="3" x="2249" y="925" z="986" inVp="2" inMag="1" time="214131957"/>
            <node id="10824" radius="3" x="2241" y="925" z="984" inVp="2" inMag="1" time="214134425"/>
            <node id="10825" radius="3" x="2235" y="930" z="985" inVp="2" inMag="1" time="214136978"/>
            <node id="10826" radius="3" x="2230" y="939" z="980" inVp="2" inMag="1" time="214140100"/>
            <node id="10827" radius="3" x="2226" y="943" z="980" inVp="2" inMag="1" time="214147356"/>
            <node id="10828" radius="3" x="2221" y="950" z="981" inVp="2" inMag="1" time="214154761"/>
            <node id="10829" radius="3" x="2218" y="951" z="972" inVp="2" inMag="1" time="214157597"/>
            <node id="10830" radius="3" x="2214" y="949" z="963" inVp="2" inMag="1" time="214162418"/>
            <node id="10831" radius="3" x="2207" y="945" z="965" inVp="2" inMag="1" time="214165303"/>
            <node id="10835" radius="3" x="2368" y="1182" z="1058" inVp="2" inMag="1" time="214337263"/>
            <node id="10836" radius="3" x="2371" y="1151" z="1072" inVp="2" inMag="1" time="214340066"/>
            <node id="10837" radius="3" x="2373" y="1147" z="1097" inVp="2" inMag="1" time="214346287"/>
            <node id="10838" radius="3" x="2368" y="1147" z="1103" inVp="2" inMag="1" time="214350440"/>
            <node id="10839" radius="3" x="2362" y="1150" z="1106" inVp="2" inMag="1" time="214352458"/>
            <node id="10840" radius="3" x="2356" y="1150" z="1112" inVp="2" inMag="1" time="214355077"/>
            <node id="10841" radius="3" x="2350" y="1155" z="1119" inVp="2" inMag="1" time="214357079"/>
            <node id="10842" radius="3" x="2344" y="1159" z="1132" inVp="2" inMag="1" time="214358914"/>
            <node id="10843" radius="3" x="2340" y="1168" z="1136" inVp="2" inMag="1" time="214370256"/>
            <node id="10844" radius="3" x="2340" y="1172" z="1143" inVp="2" inMag="1" time="214371457"/>
            <node id="10845" radius="3" x="2336" y="1171" z="1154" inVp="2" inMag="1" time="214373893"/>
            <node id="10846" radius="3" x="2329" y="1174" z="1157" inVp="2" inMag="1" time="214376378"/>
            <node id="10847" radius="3" x="2329" y="1184" z="1159" inVp="2" inMag="1" time="214382534"/>
            <node id="10848" radius="3" x="2325" y="1197" z="1161" inVp="2" inMag="1" time="214384453"/>
            <node id="10849" radius="3" x="2325" y="1204" z="1169" inVp="2" inMag="1" time="214385620"/>
            <node id="10850" radius="3" x="2317" y="1207" z="1174" inVp="2" inMag="1" time="214388322"/>
            <node id="10851" radius="3" x="2310" y="1211" z="1178" inVp="2" inMag="1" time="214390891"/>
            <node id="10852" radius="3" x="2302" y="1215" z="1186" inVp="2" inMag="1" time="214392977"/>
            <node id="10853" radius="3" x="2295" y="1220" z="1189" inVp="2" inMag="1" time="214395195"/>
            <node id="10854" radius="3" x="2287" y="1221" z="1189" inVp="2" inMag="1" time="214398947"/>
            <node id="10855" radius="3" x="2280" y="1222" z="1189" inVp="2" inMag="1" time="214401433"/>
            <node id="10856" radius="3" x="2273" y="1217" z="1197" inVp="2" inMag="1" time="214403684"/>
            <node id="10857" radius="3" x="2272" y="1218" z="1205" inVp="2" inMag="1" time="214408705"/>
            <node id="10858" radius="3" x="2272" y="1226" z="1216" inVp="2" inMag="1" time="214411841"/>
            <node id="10859" radius="3" x="2268" y="1227" z="1213" inVp="2" inMag="1" time="214415711"/>
            <node id="10861" radius="3" x="2338" y="1155" z="1134" inVp="2" inMag="1" time="214497111"/>
            <node id="10862" radius="3" x="2331" y="1153" z="1138" inVp="2" inMag="1" time="214500000"/>
            <node id="10863" radius="3" x="2324" y="1141" z="1138" inVp="2" inMag="1" time="214506955"/>
            <node id="10864" radius="3" x="2318" y="1137" z="1137" inVp="2" inMag="1" time="214514594"/>
            <node id="10865" radius="3" x="2310" y="1129" z="1137" inVp="2" inMag="1" time="214516748"/>
            <node id="10866" radius="3" x="2303" y="1122" z="1135" inVp="2" inMag="1" time="214519149"/>
            <node id="10867" radius="3" x="2296" y="1119" z="1133" inVp="2" inMag="1" time="214521250"/>
            <node id="10868" radius="3" x="2290" y="1116" z="1129" inVp="2" inMag="1" time="214523185"/>
            <node id="10869" radius="3" x="2284" y="1110" z="1126" inVp="2" inMag="1" time="214526671"/>
            <node id="10870" radius="3" x="2281" y="1096" z="1125" inVp="2" inMag="1" time="214532392"/>
            <node id="10871" radius="3" x="2275" y="1093" z="1123" inVp="2" inMag="1" time="214534177"/>
            <node id="10872" radius="3" x="2267" y="1090" z="1120" inVp="2" inMag="1" time="214536495"/>
            <node id="10873" radius="3" x="2259" y="1093" z="1118" inVp="2" inMag="1" time="214539898"/>
            <node id="10874" radius="3" x="2253" y="1093" z="1112" inVp="2" inMag="1" time="214541916"/>
            <node id="10875" radius="3" x="2250" y="1093" z="1105" inVp="2" inMag="1" time="214544035"/>
            <node id="10876" radius="3" x="2243" y="1089" z="1103" inVp="2" inMag="1" time="214546087"/>
            <node id="10877" radius="3" x="2235" y="1085" z="1100" inVp="2" inMag="1" time="214549706"/>
            <node id="10878" radius="3" x="2231" y="1076" z="1093" inVp="2" inMag="1" time="214551824"/>
            <node id="10879" radius="3" x="2225" y="1073" z="1092" inVp="2" inMag="1" time="214553842"/>
            <node id="10880" radius="3" x="2222" y="1083" z="1101" inVp="2" inMag="1" time="214564603"/>
            <node id="10881" radius="3" x="2222" y="1087" z="1112" inVp="2" inMag="1" time="214566054"/>
            <node id="10882" radius="3" x="2217" y="1088" z="1120" inVp="2" inMag="1" time="214568240"/>
            <node id="10883" radius="3" x="2218" y="1062" z="1085" inVp="2" inMag="1" time="214580616"/>
            <node id="10884" radius="3" x="2214" y="1050" z="1082" inVp="2" inMag="1" time="214582618"/>
            <node id="10885" radius="3" x="2210" y="1038" z="1082" inVp="2" inMag="1" time="214584219"/>
            <node id="10886" radius="3" x="2203" y="1033" z="1077" inVp="2" inMag="1" time="214586404"/>
            <node id="10887" radius="3" x="2200" y="1030" z="1071" inVp="2" inMag="1" time="214589774"/>
            <node id="10888" radius="3" x="2197" y="1025" z="1068" inVp="2" inMag="1" time="214591475"/>
            <node id="10889" radius="3" x="2195" y="1016" z="1068" inVp="2" inMag="1" time="214593426"/>
            <node id="10890" radius="3" x="2187" y="1017" z="1069" inVp="2" inMag="1" time="214612658"/>
            <node id="10891" radius="3" x="2192" y="1038" z="1067" inVp="2" inMag="1" time="214632292"/>
            <node id="10892" radius="3" x="2188" y="1047" z="1069" inVp="2" inMag="1" time="214634361"/>
            <node id="10894" radius="3" x="2197" y="1006" z="1062" inVp="0" inMag="1" time="214704785"/>
            <node id="10895" radius="3" x="2200" y="1002" z="1057" inVp="0" inMag="1" time="214707188"/>
            <node id="10896" radius="3" x="2201" y="1002" z="1053" inVp="0" inMag="1" time="214711458"/>
            <node id="10898" radius="3" x="2278" y="1117" z="1127" inVp="2" inMag="1" time="214784619"/>
            <node id="10899" radius="3" x="2269" y="1116" z="1128" inVp="2" inMag="1" time="214787254"/>
            <node id="10900" radius="3" x="2261" y="1110" z="1128" inVp="2" inMag="1" time="214789973"/>
            <node id="10901" radius="3" x="2259" y="1116" z="1128" inVp="2" inMag="1" time="214793776"/>
            <node id="10904" radius="3" x="2371" y="1127" z="1083" inVp="2" inMag="1" time="214909815"/>
            <node id="10905" radius="3" x="2362" y="1125" z="1079" inVp="2" inMag="1" time="214919139"/>
            <node id="10906" radius="3" x="2355" y="1123" z="1076" inVp="2" inMag="1" time="214921433"/>
            <node id="10907" radius="3" x="2349" y="1117" z="1075" inVp="2" inMag="1" time="214923336"/>
            <node id="10908" radius="3" x="2343" y="1113" z="1071" inVp="2" inMag="1" time="214925070"/>
            <node id="10909" radius="3" x="2338" y="1109" z="1070" inVp="2" inMag="1" time="214927305"/>
            <node id="10910" radius="3" x="2332" y="1109" z="1077" inVp="2" inMag="1" time="214928973"/>
            <node id="10911" radius="3" x="2328" y="1104" z="1079" inVp="2" inMag="1" time="214930608"/>
            <node id="10912" radius="3" x="2322" y="1102" z="1080" inVp="2" inMag="1" time="214932559"/>
            <node id="10913" radius="3" x="2315" y="1102" z="1080" inVp="2" inMag="1" time="214934594"/>
            <node id="10914" radius="3" x="2309" y="1102" z="1080" inVp="2" inMag="1" time="214936863"/>
            <node id="10915" radius="3" x="2301" y="1101" z="1080" inVp="2" inMag="1" time="214939198"/>
            <node id="10916" radius="3" x="2293" y="1098" z="1075" inVp="2" inMag="1" time="214941833"/>
            <node id="10917" radius="3" x="2285" y="1096" z="1070" inVp="2" inMag="1" time="214943985"/>
            <node id="10918" radius="3" x="2280" y="1091" z="1067" inVp="2" inMag="1" time="214946054"/>
            <node id="10919" radius="3" x="2277" y="1086" z="1063" inVp="2" inMag="1" time="214948805"/>
            <node id="10920" radius="3" x="2275" y="1083" z="1059" inVp="2" inMag="1" time="214950323"/>
            <node id="10921" radius="3" x="2272" y="1078" z="1058" inVp="2" inMag="1" time="214956011"/>
            <node id="10923" radius="3" x="2231" y="1319" z="838" inVp="2" inMag="1" time="215157895"/>
            <node id="10924" radius="3" x="2233" y="1317" z="835" inVp="2" inMag="1" time="215176846"/>
            <node id="10925" radius="3" x="2236" y="1317" z="833" inVp="2" inMag="1" time="215178898"/>
            <node id="10926" radius="3" x="2241" y="1322" z="833" inVp="2" inMag="1" time="215180666"/>
            <node id="10927" radius="3" x="2247" y="1325" z="831" inVp="2" inMag="1" time="215182468"/>
            <node id="10928" radius="3" x="2251" y="1326" z="828" inVp="2" inMag="1" time="215184235"/>
            <node id="10929" radius="3" x="2256" y="1325" z="825" inVp="2" inMag="1" time="215185670"/>
            <node id="10930" radius="3" x="2260" y="1321" z="820" inVp="2" inMag="1" time="215187121"/>
            <node id="10931" radius="3" x="2265" y="1322" z="818" inVp="2" inMag="1" time="215188605"/>
            <node id="10932" radius="3" x="2269" y="1323" z="816" inVp="2" inMag="1" time="215190140"/>
            <node id="10933" radius="3" x="2274" y="1324" z="813" inVp="2" inMag="1" time="215191741"/>
            <node id="10934" radius="3" x="2281" y="1326" z="811" inVp="2" inMag="1" time="215193459"/>
            <node id="10935" radius="3" x="2286" y="1330" z="807" inVp="2" inMag="1" time="215195128"/>
            <node id="10936" radius="3" x="2292" y="1331" z="802" inVp="2" inMag="1" time="215197012"/>
            <node id="10937" radius="3" x="2296" y="1331" z="802" inVp="2" inMag="1" time="215198530"/>
            <node id="10938" radius="3" x="2302" y="1331" z="801" inVp="2" inMag="1" time="215200798"/>
            <node id="10939" radius="3" x="2307" y="1332" z="800" inVp="2" inMag="1" time="215202416"/>
            <node id="10940" radius="3" x="2314" y="1329" z="800" inVp="2" inMag="1" time="215204234"/>
            <node id="10941" radius="3" x="2321" y="1325" z="798" inVp="2" inMag="1" time="215206720"/>
            <node id="10942" radius="3" x="2327" y="1320" z="798" inVp="2" inMag="1" time="215208338"/>
            <node id="10943" radius="3" x="2331" y="1314" z="797" inVp="2" inMag="1" time="215210256"/>
            <node id="10944" radius="3" x="2337" y="1307" z="796" inVp="2" inMag="1" time="215212207"/>
            <node id="10945" radius="3" x="2347" y="1307" z="798" inVp="2" inMag="1" time="215219530"/>
            <node id="10946" radius="3" x="2353" y="1303" z="799" inVp="2" inMag="1" time="215222168"/>
            <node id="10947" radius="3" x="2357" y="1295" z="799" inVp="2" inMag="1" time="215227555"/>
            <node id="10948" radius="3" x="2360" y="1290" z="798" inVp="2" inMag="1" time="215228956"/>
            <node id="10949" radius="3" x="2368" y="1295" z="795" inVp="2" inMag="1" time="215231792"/>
            <node id="10950" radius="3" x="2372" y="1301" z="790" inVp="2" inMag="1" time="215234143"/>
            <node id="10952" radius="3" x="2412" y="1374" z="880" inVp="2" inMag="2" time="215328871"/>
            <node id="10953" radius="3" x="2405" y="1387" z="873" inVp="2" inMag="1" time="215337129"/>
            <node id="10954" radius="3" x="2397" y="1391" z="871" inVp="2" inMag="1" time="215339780"/>
            <node id="10955" radius="3" x="2397" y="1398" z="866" inVp="2" inMag="1" time="215343402"/>
            <node id="10956" radius="3" x="2392" y="1398" z="862" inVp="2" inMag="1" time="215346037"/>
            <node id="10957" radius="3" x="2387" y="1401" z="862" inVp="2" inMag="1" time="215348356"/>
            <node id="10958" radius="3" x="2380" y="1404" z="859" inVp="2" inMag="1" time="215350474"/>
            <node id="10959" radius="3" x="2377" y="1406" z="854" inVp="2" inMag="1" time="215374677"/>
            <node id="10960" radius="3" x="2373" y="1401" z="868" inVp="2" inMag="1" time="215380398"/>
            <node id="10961" radius="3" x="2373" y="1393" z="870" inVp="2" inMag="1" time="215382149"/>
            <node id="10962" radius="3" x="2379" y="1392" z="869" inVp="2" inMag="1" time="215384335"/>
            <node id="10963" radius="3" x="2382" y="1396" z="862" inVp="2" inMag="1" time="215422250"/>
            <node id="10964" radius="3" x="2376" y="1392" z="862" inVp="2" inMag="1" time="215424819"/>
            <node id="10965" radius="3" x="2367" y="1392" z="859" inVp="2" inMag="1" time="215427337"/>
            <node id="10966" radius="3" x="2359" y="1391" z="858" inVp="2" inMag="1" time="215435744"/>
            <node id="10967" radius="3" x="2351" y="1396" z="859" inVp="2" inMag="1" time="215439264"/>
            <node id="10986" radius="3" x="2138" y="1218" z="935" inVp="0" inMag="1" time="216486888"/>
            <node id="10987" radius="3" x="2130" y="1228" z="935" inVp="0" inMag="1" time="216488756"/>
            <node id="10988" radius="3" x="2125" y="1238" z="935" inVp="0" inMag="1" time="216489990"/>
            <node id="10989" radius="3" x="2127" y="1240" z="941" inVp="0" inMag="1" time="216511608"/>
            <node id="10990" radius="3" x="2125" y="1247" z="945" inVp="0" inMag="1" time="216522350"/>
            <node id="10991" radius="3" x="2134" y="1234" z="939" inVp="0" inMag="1" time="216552442"/>
            <node id="10992" radius="3" x="2138" y="1233" z="944" inVp="0" inMag="1" time="216555261"/>
            <node id="10993" radius="3" x="2143" y="1236" z="948" inVp="0" inMag="1" time="216559081"/>
            <node id="10994" radius="3" x="2144" y="1239" z="954" inVp="0" inMag="1" time="216562117"/>
            <node id="28925" radius="3" x="2436" y="999" z="906" inVp="2" inMag="1" time="480910050"/>
            <node id="28926" radius="3" x="2424" y="998" z="909" inVp="2" inMag="1" time="480912517"/>
            <node id="28927" radius="3" x="2413" y="992" z="911" inVp="2" inMag="1" time="480914317"/>
            <node id="28928" radius="3" x="2402" y="986" z="914" inVp="2" inMag="1" time="480916051"/>
            <node id="28929" radius="3" x="2391" y="981" z="914" inVp="2" inMag="1" time="480918134"/>
            <node id="28930" radius="3" x="2385" y="971" z="922" inVp="2" inMag="1" time="480920634"/>
            <node id="28931" radius="3" x="2385" y="961" z="924" inVp="2" inMag="1" time="480922168"/>
            <node id="28932" radius="3" x="2385" y="975" z="905" inVp="2" inMag="1" time="480924351"/>
            <node id="28933" radius="3" x="2385" y="962" z="898" inVp="2" inMag="1" time="480926284"/>
            <node id="28934" radius="3" x="2394" y="957" z="927" inVp="2" inMag="1" time="480933901"/>
            <node id="28935" radius="3" x="2400" y="956" z="932" inVp="2" inMag="1" time="480935635"/>
            <node id="28936" radius="3" x="2375" y="975" z="915" inVp="2" inMag="1" time="480949951"/>
            <node id="28937" radius="3" x="2364" y="971" z="916" inVp="2" inMag="1" time="480952369"/>
            <node id="28938" radius="3" x="2356" y="975" z="933" inVp="2" inMag="1" time="480954252"/>
            <node id="28939" radius="3" x="2347" y="975" z="944" inVp="2" inMag="1" time="480955902"/>
            <node id="28940" radius="3" x="2336" y="972" z="946" inVp="2" inMag="1" time="480958219"/>
            <node id="28941" radius="3" x="2324" y="974" z="946" inVp="2" inMag="1" time="480960050"/>
            <node id="28942" radius="3" x="2316" y="977" z="945" inVp="2" inMag="1" time="480962217"/>
            <node id="28943" radius="3" x="2305" y="981" z="943" inVp="2" inMag="1" time="480964766"/>
            <node id="28944" radius="3" x="2295" y="980" z="937" inVp="2" inMag="1" time="480966737"/>
            <node id="28945" radius="3" x="2284" y="980" z="934" inVp="2" inMag="1" time="480968884"/>
            <node id="28946" radius="3" x="2274" y="982" z="930" inVp="2" inMag="1" time="480971300"/>
            <node id="28947" radius="3" x="2263" y="983" z="922" inVp="2" inMag="1" time="480974000"/>
            <node id="28948" radius="3" x="2263" y="996" z="923" inVp="2" inMag="1" time="480983701"/>
            <node id="28949" radius="3" x="2263" y="1015" z="927" inVp="2" inMag="1" time="480984617"/>
            <node id="28950" radius="3" x="2254" y="974" z="930" inVp="2" inMag="1" time="480992285"/>
            <node id="28951" radius="3" x="2245" y="960" z="931" inVp="2" inMag="1" time="480994151"/>
            <node id="28952" radius="3" x="2233" y="949" z="939" inVp="2" inMag="1" time="480995968"/>
            <node id="28953" radius="3" x="2223" y="954" z="949" inVp="2" inMag="1" time="480997868"/>
            <node id="28954" radius="3" x="2215" y="965" z="957" inVp="2" inMag="1" time="480999584"/>
            <node id="28955" radius="3" x="2208" y="966" z="970" inVp="2" inMag="1" time="481001351"/>
            <node id="28956" radius="3" x="2200" y="964" z="975" inVp="2" inMag="1" time="481002968"/>
            <node id="28957" radius="3" x="2194" y="968" z="998" inVp="2" inMag="1" time="481005351"/>
            <node id="28958" radius="3" x="2195" y="970" z="1013" inVp="2" inMag="1" time="481010052"/>
            <node id="28959" radius="3" x="2205" y="972" z="1020" inVp="2" inMag="1" time="481012286"/>
            <node id="15067" radius="1.5" x="2233" y="1480" z="902" inVp="1" inMag="1" time="655177785"/>
            <node id="39907" radius="3" x="2223" y="1477" z="901" inVp="1" inMag="1" time="655181672"/>
            <node id="39908" radius="3" x="2211" y="1473" z="898" inVp="1" inMag="1" time="655183622"/>
            <node id="39909" radius="3" x="2210" y="1466" z="897" inVp="1" inMag="1" time="655186786"/>
            <node id="39910" radius="3" x="2204" y="1466" z="899" inVp="1" inMag="1" time="655188619"/>
            <node id="39911" radius="3" x="2188" y="1466" z="892" inVp="1" inMag="1" time="655189853"/>
            <node id="39912" radius="3" x="2190" y="1466" z="885" inVp="1" inMag="1" time="655191202"/>
            <node id="39913" radius="3" x="2233" y="1488" z="906" inVp="1" inMag="1" time="655207067"/>
            <node id="39914" radius="3" x="2231" y="1488" z="914" inVp="1" inMag="1" time="655208917"/>
            <node id="39915" radius="3" x="2234" y="1488" z="925" inVp="1" inMag="1" time="655210138"/>
            <node id="39916" radius="3" x="2236" y="1494" z="901" inVp="1" inMag="1" time="655213967"/>
            <node id="39917" radius="3" x="2237" y="1500" z="897" inVp="1" inMag="1" time="655216100"/>
            <node id="39918" radius="3" x="2238" y="1508" z="896" inVp="1" inMag="1" time="655218234"/>
        </nodes>
        <edges>
            <edge source="310" target="311"/>
            <edge source="310" target="487"/>
            <edge source="310" target="494"/>
            <edge source="310" target="604"/>
            <edge source="310" target="612"/>
            <edge source="310" target="631"/>
            <edge source="310" target="637"/>
            <edge source="310" target="671"/>
            <edge source="310" target="1529"/>
            <edge source="310" target="10547"/>
            <edge source="310" target="10952"/>
            <edge source="311" target="312"/>
            <edge source="311" target="452"/>
            <edge source="311" target="10559"/>
            <edge source="312" target="313"/>
            <edge source="313" target="314"/>
            <edge source="314" target="315"/>
            <edge source="315" target="316"/>
            <edge source="316" target="317"/>
            <edge source="317" target="318"/>
            <edge source="318" target="319"/>
            <edge source="319" target="320"/>
            <edge source="319" target="10986"/>
            <edge source="320" target="321"/>
            <edge source="321" target="322"/>
            <edge source="322" target="323"/>
            <edge source="323" target="324"/>
            <edge source="324" target="325"/>
            <edge source="325" target="326"/>
            <edge source="326" target="327"/>
            <edge source="327" target="328"/>
            <edge source="328" target="329"/>
            <edge source="329" target="330"/>
            <edge source="330" target="331"/>
            <edge source="331" target="332"/>
            <edge source="332" target="333"/>
            <edge source="333" target="334"/>
            <edge source="334" target="335"/>
            <edge source="335" target="336"/>
            <edge source="336" target="337"/>
            <edge source="337" target="338"/>
            <edge source="338" target="339"/>
            <edge source="339" target="340"/>
            <edge source="340" target="341"/>
            <edge source="341" target="342"/>
            <edge source="342" target="343"/>
            <edge source="343" target="344"/>
            <edge source="344" target="345"/>
            <edge source="345" target="346"/>
            <edge source="346" target="347"/>
            <edge source="347" target="348"/>
            <edge source="348" target="349"/>
            <edge source="349" target="350"/>
            <edge source="350" target="351"/>
            <edge source="351" target="352"/>
            <edge source="352" target="353"/>
            <edge source="353" target="354"/>
            <edge source="354" target="355"/>
            <edge source="355" target="356"/>
            <edge source="356" target="357"/>
            <edge source="357" target="358"/>
            <edge source="358" target="359"/>
            <edge source="359" target="360"/>
            <edge source="360" target="361"/>
            <edge source="361" target="362"/>
            <edge source="362" target="363"/>
            <edge source="363" target="364"/>
            <edge source="364" target="365"/>
            <edge source="365" target="366"/>
            <edge source="366" target="367"/>
            <edge source="367" target="368"/>
            <edge source="368" target="369"/>
            <edge source="369" target="370"/>
            <edge source="370" target="371"/>
            <edge source="371" target="372"/>
            <edge source="372" target="373"/>
            <edge source="373" target="374"/>
            <edge source="374" target="375"/>
            <edge source="375" target="376"/>
            <edge source="376" target="377"/>
            <edge source="377" target="378"/>
            <edge source="378" target="379"/>
            <edge source="379" target="380"/>
            <edge source="380" target="381"/>
            <edge source="381" target="382"/>
            <edge source="382" target="383"/>
            <edge source="383" target="384"/>
            <edge source="384" target="385"/>
            <edge source="385" target="386"/>
            <edge source="386" target="387"/>
            <edge source="387" target="388"/>
            <edge source="388" target="389"/>
            <edge source="389" target="390"/>
            <edge source="390" target="391"/>
            <edge source="391" target="392"/>
            <edge source="392" target="393"/>
            <edge source="393" target="394"/>
            <edge source="394" target="395"/>
            <edge source="395" target="396"/>
            <edge source="396" target="397"/>
            <edge source="397" target="398"/>
            <edge source="398" target="399"/>
            <edge source="399" target="400"/>
            <edge source="400" target="401"/>
            <edge source="401" target="402"/>
            <edge source="401" target="403"/>
            <edge source="403" target="404"/>
            <edge source="404" target="405"/>
            <edge source="405" target="406"/>
            <edge source="406" target="407"/>
            <edge source="407" target="408"/>
            <edge source="408" target="409"/>
            <edge source="409" target="410"/>
            <edge source="410" target="411"/>
            <edge source="411" target="412"/>
            <edge source="412" target="413"/>
            <edge source="413" target="414"/>
            <edge source="414" target="415"/>
            <edge source="415" target="416"/>
            <edge source="416" target="417"/>
            <edge source="417" target="418"/>
            <edge source="418" target="419"/>
            <edge source="419" target="420"/>
            <edge source="420" target="421"/>
            <edge source="421" target="422"/>
            <edge source="422" target="423"/>
            <edge source="423" target="424"/>
            <edge source="424" target="425"/>
            <edge source="425" target="426"/>
            <edge source="426" target="427"/>
            <edge source="427" target="428"/>
            <edge source="428" target="429"/>
            <edge source="429" target="430"/>
            <edge source="430" target="431"/>
            <edge source="431" target="432"/>
            <edge source="432" target="433"/>
            <edge source="433" target="434"/>
            <edge source="434" target="435"/>
            <edge source="435" target="436"/>
            <edge source="436" target="437"/>
            <edge source="437" target="438"/>
            <edge source="438" target="439"/>
            <edge source="439" target="440"/>
            <edge source="440" target="441"/>
            <edge source="441" target="442"/>
            <edge source="442" target="443"/>
            <edge source="443" target="444"/>
            <edge source="444" target="445"/>
            <edge source="445" target="446"/>
            <edge source="446" target="447"/>
            <edge source="447" target="448"/>
            <edge source="448" target="449"/>
            <edge source="449" target="450"/>
            <edge source="450" target="451"/>
            <edge source="452" target="453"/>
            <edge source="453" target="454"/>
            <edge source="453" target="481"/>
            <edge source="453" target="10690"/>
            <edge source="454" target="455"/>
            <edge source="455" target="456"/>
            <edge source="455" target="10800"/>
            <edge source="456" target="457"/>
            <edge source="457" target="458"/>
            <edge source="458" target="459"/>
            <edge source="459" target="460"/>
            <edge source="459" target="10648"/>
            <edge source="459" target="10651"/>
            <edge source="460" target="461"/>
            <edge source="461" target="462"/>
            <edge source="461" target="473"/>
            <edge source="461" target="10627"/>
            <edge source="462" target="463"/>
            <edge source="463" target="464"/>
            <edge source="464" target="465"/>
            <edge source="465" target="466"/>
            <edge source="466" target="467"/>
            <edge source="467" target="468"/>
            <edge source="468" target="469"/>
            <edge source="468" target="470"/>
            <edge source="470" target="471"/>
            <edge source="471" target="472"/>
            <edge source="473" target="474"/>
            <edge source="474" target="475"/>
            <edge source="475" target="476"/>
            <edge source="475" target="477"/>
            <edge source="477" target="478"/>
            <edge source="478" target="479"/>
            <edge source="479" target="480"/>
            <edge source="481" target="482"/>
            <edge source="482" target="483"/>
            <edge source="483" target="484"/>
            <edge source="484" target="485"/>
            <edge source="485" target="486"/>
            <edge source="487" target="488"/>
            <edge source="488" target="489"/>
            <edge source="489" target="490"/>
            <edge source="490" target="491"/>
            <edge source="491" target="492"/>
            <edge source="492" target="493"/>
            <edge source="494" target="495"/>
            <edge source="495" target="496"/>
            <edge source="495" target="509"/>
            <edge source="496" target="497"/>
            <edge source="497" target="498"/>
            <edge source="498" target="499"/>
            <edge source="499" target="500"/>
            <edge source="500" target="501"/>
            <edge source="501" target="502"/>
            <edge source="502" target="503"/>
            <edge source="503" target="504"/>
            <edge source="504" target="505"/>
            <edge source="504" target="1451"/>
            <edge source="505" target="506"/>
            <edge source="506" target="507"/>
            <edge source="507" target="508"/>
            <edge source="509" target="510"/>
            <edge source="510" target="511"/>
            <edge source="511" target="512"/>
            <edge source="511" target="1453"/>
            <edge source="512" target="513"/>
            <edge source="513" target="514"/>
            <edge source="514" target="515"/>
            <edge source="515" target="516"/>
            <edge source="516" target="517"/>
            <edge source="517" target="518"/>
            <edge source="518" target="519"/>
            <edge source="519" target="520"/>
            <edge source="520" target="521"/>
            <edge source="521" target="522"/>
            <edge source="522" target="523"/>
            <edge source="523" target="524"/>
            <edge source="524" target="525"/>
            <edge source="525" target="526"/>
            <edge source="526" target="527"/>
            <edge source="526" target="1457"/>
            <edge source="527" target="528"/>
            <edge source="528" target="529"/>
            <edge source="529" target="530"/>
            <edge source="529" target="1460"/>
            <edge source="530" target="1462"/>
            <edge source="530" target="1463"/>
            <edge source="532" target="533"/>
            <edge source="532" target="538"/>
            <edge source="532" target="563"/>
            <edge source="533" target="534"/>
            <edge source="534" target="535"/>
            <edge source="535" target="536"/>
            <edge source="536" target="537"/>
            <edge source="538" target="539"/>
            <edge source="538" target="542"/>
            <edge source="539" target="540"/>
            <edge source="539" target="567"/>
            <edge source="540" target="541"/>
            <edge source="542" target="543"/>
            <edge source="543" target="544"/>
            <edge source="544" target="545"/>
            <edge source="545" target="546"/>
            <edge source="546" target="547"/>
            <edge source="546" target="554"/>
            <edge source="547" target="548"/>
            <edge source="548" target="549"/>
            <edge source="549" target="550"/>
            <edge source="549" target="1474"/>
            <edge source="550" target="551"/>
            <edge source="551" target="552"/>
            <edge source="552" target="553"/>
            <edge source="554" target="555"/>
            <edge source="555" target="556"/>
            <edge source="556" target="557"/>
            <edge source="557" target="558"/>
            <edge source="558" target="559"/>
            <edge source="558" target="1477"/>
            <edge source="558" target="1479"/>
            <edge source="558" target="10923"/>
            <edge source="559" target="560"/>
            <edge source="560" target="561"/>
            <edge source="561" target="562"/>
            <edge source="563" target="564"/>
            <edge source="564" target="565"/>
            <edge source="565" target="566"/>
            <edge source="567" target="568"/>
            <edge source="567" target="1466"/>
            <edge source="568" target="569"/>
            <edge source="568" target="1469"/>
            <edge source="569" target="570"/>
            <edge source="570" target="571"/>
            <edge source="570" target="595"/>
            <edge source="571" target="572"/>
            <edge source="572" target="573"/>
            <edge source="573" target="574"/>
            <edge source="573" target="578"/>
            <edge source="573" target="15067"/>
            <edge source="574" target="575"/>
            <edge source="575" target="576"/>
            <edge source="576" target="577"/>
            <edge source="578" target="579"/>
            <edge source="579" target="580"/>
            <edge source="580" target="581"/>
            <edge source="581" target="582"/>
            <edge source="582" target="583"/>
            <edge source="583" target="584"/>
            <edge source="584" target="585"/>
            <edge source="585" target="586"/>
            <edge source="586" target="587"/>
            <edge source="587" target="588"/>
            <edge source="588" target="589"/>
            <edge source="589" target="590"/>
            <edge source="590" target="591"/>
            <edge source="591" target="592"/>
            <edge source="592" target="593"/>
            <edge source="593" target="594"/>
            <edge source="595" target="596"/>
            <edge source="596" target="597"/>
            <edge source="597" target="598"/>
            <edge source="598" target="599"/>
            <edge source="599" target="600"/>
            <edge source="600" target="601"/>
            <edge source="601" target="602"/>
            <edge source="602" target="603"/>
            <edge source="604" target="605"/>
            <edge source="605" target="606"/>
            <edge source="606" target="607"/>
            <edge source="607" target="608"/>
            <edge source="608" target="609"/>
            <edge source="609" target="610"/>
            <edge source="610" target="611"/>
            <edge source="612" target="613"/>
            <edge source="612" target="621"/>
            <edge source="613" target="614"/>
            <edge source="614" target="615"/>
            <edge source="614" target="618"/>
            <edge source="615" target="616"/>
            <edge source="616" target="617"/>
            <edge source="618" target="619"/>
            <edge source="619" target="620"/>
            <edge source="621" target="622"/>
            <edge source="622" target="623"/>
            <edge source="622" target="627"/>
            <edge source="623" target="624"/>
            <edge source="624" target="625"/>
            <edge source="625" target="626"/>
            <edge source="627" target="628"/>
            <edge source="628" target="629"/>
            <edge source="629" target="630"/>
            <edge source="631" target="632"/>
            <edge source="632" target="633"/>
            <edge source="633" target="634"/>
            <edge source="634" target="635"/>
            <edge source="635" target="636"/>
            <edge source="637" target="638"/>
            <edge source="637" target="662"/>
            <edge source="638" target="639"/>
            <edge source="639" target="640"/>
            <edge source="639" target="1429"/>
            <edge source="640" target="641"/>
            <edge source="641" target="642"/>
            <edge source="641" target="28925"/>
            <edge source="642" target="643"/>
            <edge source="643" target="644"/>
            <edge source="643" target="1445"/>
            <edge source="644" target="645"/>
            <edge source="645" target="646"/>
            <edge source="646" target="647"/>
            <edge source="647" target="648"/>
            <edge source="648" target="649"/>
            <edge source="649" target="650"/>
            <edge source="649" target="655"/>
            <edge source="650" target="651"/>
            <edge source="651" target="652"/>
            <edge source="652" target="653"/>
            <edge source="653" target="654"/>
            <edge source="655" target="656"/>
            <edge source="656" target="657"/>
            <edge source="657" target="658"/>
            <edge source="658" target="659"/>
            <edge source="659" target="660"/>
            <edge source="660" target="661"/>
            <edge source="662" target="663"/>
            <edge source="663" target="664"/>
            <edge source="664" target="665"/>
            <edge source="665" target="666"/>
            <edge source="665" target="667"/>
            <edge source="667" target="668"/>
            <edge source="668" target="669"/>
            <edge source="668" target="1437"/>
            <edge source="669" target="670"/>
            <edge source="671" target="672"/>
            <edge source="671" target="1493"/>
            <edge source="672" target="673"/>
            <edge source="672" target="1490"/>
            <edge source="673" target="674"/>
            <edge source="674" target="675"/>
            <edge source="675" target="676"/>
            <edge source="676" target="677"/>
            <edge source="676" target="1486"/>
            <edge source="677" target="678"/>
            <edge source="678" target="679"/>
            <edge source="679" target="680"/>
            <edge source="679" target="1483"/>
            <edge source="680" target="681"/>
            <edge source="681" target="682"/>
            <edge source="682" target="683"/>
            <edge source="683" target="684"/>
            <edge source="684" target="685"/>
            <edge source="685" target="686"/>
            <edge source="686" target="687"/>
            <edge source="1429" target="1430"/>
            <edge source="1430" target="1431"/>
            <edge source="1431" target="1432"/>
            <edge source="1432" target="1433"/>
            <edge source="1432" target="1434"/>
            <edge source="1434" target="1435"/>
            <edge source="1435" target="1436"/>
            <edge source="1437" target="1438"/>
            <edge source="1438" target="1439"/>
            <edge source="1439" target="1440"/>
            <edge source="1440" target="1441"/>
            <edge source="1441" target="1442"/>
            <edge source="1442" target="1443"/>
            <edge source="1443" target="1444"/>
            <edge source="1445" target="1446"/>
            <edge source="1446" target="1447"/>
            <edge source="1447" target="1448"/>
            <edge source="1448" target="1449"/>
            <edge source="1449" target="1450"/>
            <edge source="1451" target="1452"/>
            <edge source="1453" target="1454"/>
            <edge source="1453" target="1456"/>
            <edge source="1454" target="1455"/>
            <edge source="1457" target="1458"/>
            <edge source="1458" target="1459"/>
            <edge source="1460" target="1461"/>
            <edge source="1463" target="1464"/>
            <edge source="1464" target="1465"/>
            <edge source="1466" target="1467"/>
            <edge source="1467" target="1468"/>
            <edge source="1469" target="1470"/>
            <edge source="1470" target="1471"/>
            <edge source="1471" target="1472"/>
            <edge source="1472" target="1473"/>
            <edge source="1474" target="1475"/>
            <edge source="1475" target="1476"/>
            <edge source="1477" target="1478"/>
            <edge source="1479" target="1480"/>
            <edge source="1480" target="1481"/>
            <edge source="1481" target="1482"/>
            <edge source="1483" target="1484"/>
            <edge source="1484" target="1485"/>
            <edge source="1486" target="1487"/>
            <edge source="1487" target="1488"/>
            <edge source="1488" target="1489"/>
            <edge source="1490" target="1491"/>
            <edge source="1491" target="1492"/>
            <edge source="1493" target="1494"/>
            <edge source="1494" target="1495"/>
            <edge source="1494" target="1504"/>
            <edge source="1495" target="1496"/>
            <edge source="1496" target="1497"/>
            <edge source="1497" target="1498"/>
            <edge source="1498" target="1499"/>
            <edge source="1499" target="1500"/>
            <edge source="1500" target="1501"/>
            <edge source="1501" target="1502"/>
            <edge source="1502" target="1503"/>
            <edge source="1504" target="1505"/>
            <edge source="1505" target="1506"/>
            <edge source="1506" target="1507"/>
            <edge source="1507" target="1508"/>
            <edge source="1507" target="1510"/>
            <edge source="1507" target="1513"/>
            <edge source="1508" target="1509"/>
            <edge source="1510" target="1511"/>
            <edge source="1511" target="1512"/>
            <edge source="1513" target="1514"/>
            <edge source="1514" target="1515"/>
            <edge source="1515" target="1516"/>
            <edge source="1515" target="1522"/>
            <edge source="1516" target="1517"/>
            <edge source="1517" target="1518"/>
            <edge source="1518" target="1519"/>
            <edge source="1519" target="1520"/>
            <edge source="1520" target="1521"/>
            <edge source="1522" target="1523"/>
            <edge source="1523" target="1524"/>
            <edge source="1524" target="1525"/>
            <edge source="1525" target="1526"/>
            <edge source="1526" target="1527"/>
            <edge source="1527" target="1528"/>
            <edge source="1529" target="1530"/>
            <edge source="1530" target="1531"/>
            <edge source="1531" target="1532"/>
            <edge source="1532" target="1533"/>
            <edge source="1532" target="1537"/>
            <edge source="1533" target="1534"/>
            <edge source="1534" target="1535"/>
            <edge source="1535" target="1536"/>
            <edge source="1537" target="1538"/>
            <edge source="1538" target="1539"/>
            <edge source="1538" target="1541"/>
            <edge source="1539" target="1540"/>
            <edge source="1541" target="1542"/>
            <edge source="1542" target="1543"/>
            <edge source="1542" target="1545"/>
            <edge source="1543" target="1544"/>
            <edge source="1545" target="1546"/>
            <edge source="1546" target="1547"/>
            <edge source="1547" target="1548"/>
            <edge source="10547" target="10548"/>
            <edge source="10548" target="10549"/>
            <edge source="10548" target="10551"/>
            <edge source="10549" target="10550"/>
            <edge source="10551" target="10552"/>
            <edge source="10552" target="10553"/>
            <edge source="10553" target="10554"/>
            <edge source="10554" target="10555"/>
            <edge source="10555" target="10556"/>
            <edge source="10556" target="10557"/>
            <edge source="10557" target="10558"/>
            <edge source="10559" target="10560"/>
            <edge source="10559" target="10835"/>
            <edge source="10560" target="10561"/>
            <edge source="10561" target="10562"/>
            <edge source="10562" target="10563"/>
            <edge source="10563" target="10564"/>
            <edge source="10564" target="10565"/>
            <edge source="10565" target="10566"/>
            <edge source="10565" target="10577"/>
            <edge source="10566" target="10567"/>
            <edge source="10567" target="10568"/>
            <edge source="10568" target="10569"/>
            <edge source="10569" target="10570"/>
            <edge source="10570" target="10571"/>
            <edge source="10571" target="10572"/>
            <edge source="10572" target="10573"/>
            <edge source="10573" target="10574"/>
            <edge source="10574" target="10575"/>
            <edge source="10577" target="10578"/>
            <edge source="10578" target="10579"/>
            <edge source="10579" target="10580"/>
            <edge source="10580" target="10581"/>
            <edge source="10580" target="10601"/>
            <edge source="10581" target="10582"/>
            <edge source="10582" target="10583"/>
            <edge source="10583" target="10584"/>
            <edge source="10584" target="10585"/>
            <edge source="10585" target="10586"/>
            <edge source="10586" target="10587"/>
            <edge source="10586" target="10596"/>
            <edge source="10587" target="10588"/>
            <edge source="10588" target="10589"/>
            <edge source="10589" target="10590"/>
            <edge source="10590" target="10591"/>
            <edge source="10591" target="10592"/>
            <edge source="10592" target="10593"/>
            <edge source="10596" target="10597"/>
            <edge source="10597" target="10598"/>
            <edge source="10598" target="10599"/>
            <edge source="10601" target="10602"/>
            <edge source="10602" target="10603"/>
            <edge source="10603" target="10604"/>
            <edge source="10603" target="10661"/>
            <edge source="10604" target="10605"/>
            <edge source="10605" target="10606"/>
            <edge source="10606" target="10607"/>
            <edge source="10606" target="10610"/>
            <edge source="10607" target="10608"/>
            <edge source="10608" target="10609"/>
            <edge source="10610" target="10611"/>
            <edge source="10610" target="10620"/>
            <edge source="10611" target="10612"/>
            <edge source="10612" target="10613"/>
            <edge source="10613" target="10614"/>
            <edge source="10614" target="10615"/>
            <edge source="10615" target="10616"/>
            <edge source="10616" target="10617"/>
            <edge source="10617" target="10618"/>
            <edge source="10618" target="10619"/>
            <edge source="10620" target="10621"/>
            <edge source="10621" target="10622"/>
            <edge source="10621" target="10625"/>
            <edge source="10622" target="10623"/>
            <edge source="10623" target="10624"/>
            <edge source="10627" target="10628"/>
            <edge source="10628" target="10629"/>
            <edge source="10629" target="10630"/>
            <edge source="10630" target="10631"/>
            <edge source="10631" target="10632"/>
            <edge source="10632" target="10633"/>
            <edge source="10633" target="10634"/>
            <edge source="10634" target="10635"/>
            <edge source="10635" target="10636"/>
            <edge source="10636" target="10637"/>
            <edge source="10637" target="10638"/>
            <edge source="10638" target="10639"/>
            <edge source="10639" target="10640"/>
            <edge source="10640" target="10641"/>
            <edge source="10641" target="10642"/>
            <edge source="10642" target="10643"/>
            <edge source="10643" target="10644"/>
            <edge source="10644" target="10645"/>
            <edge source="10648" target="10649"/>
            <edge source="10649" target="10650"/>
            <edge source="10651" target="10652"/>
            <edge source="10652" target="10653"/>
            <edge source="10653" target="10654"/>
            <edge source="10653" target="10657"/>
            <edge source="10654" target="10655"/>
            <edge source="10655" target="10656"/>
            <edge source="10657" target="10658"/>
            <edge source="10658" target="10659"/>
            <edge source="10661" target="10662"/>
            <edge source="10662" target="10663"/>
            <edge source="10663" target="10664"/>
            <edge source="10664" target="10665"/>
            <edge source="10665" target="10666"/>
            <edge source="10666" target="10667"/>
            <edge source="10667" target="10668"/>
            <edge source="10668" target="10669"/>
            <edge source="10669" target="10670"/>
            <edge source="10670" target="10671"/>
            <edge source="10671" target="10672"/>
            <edge source="10672" target="10673"/>
            <edge source="10673" target="10674"/>
            <edge source="10674" target="10675"/>
            <edge source="10675" target="10676"/>
            <edge source="10675" target="10684"/>
            <edge source="10676" target="10677"/>
            <edge source="10677" target="10678"/>
            <edge source="10678" target="10679"/>
            <edge source="10679" target="10680"/>
            <edge source="10680" target="10681"/>
            <edge source="10681" target="10682"/>
            <edge source="10684" target="10685"/>
            <edge source="10685" target="10686"/>
            <edge source="10686" target="10687"/>
            <edge source="10687" target="10688"/>
            <edge source="10690" target="10691"/>
            <edge source="10691" target="10692"/>
            <edge source="10691" target="10770"/>
            <edge source="10692" target="10693"/>
            <edge source="10692" target="10784"/>
            <edge source="10693" target="10694"/>
            <edge source="10694" target="10695"/>
            <edge source="10694" target="10763"/>
            <edge source="10695" target="10696"/>
            <edge source="10696" target="10697"/>
            <edge source="10696" target="10723"/>
            <edge source="10697" target="10698"/>
            <edge source="10698" target="10699"/>
            <edge source="10699" target="10700"/>
            <edge source="10699" target="10702"/>
            <edge source="10700" target="10701"/>
            <edge source="10702" target="10703"/>
            <edge source="10703" target="10704"/>
            <edge source="10704" target="10705"/>
            <edge source="10705" target="10706"/>
            <edge source="10706" target="10707"/>
            <edge source="10707" target="10708"/>
            <edge source="10708" target="10709"/>
            <edge source="10709" target="10710"/>
            <edge source="10710" target="10711"/>
            <edge source="10711" target="10712"/>
            <edge source="10712" target="10713"/>
            <edge source="10713" target="10714"/>
            <edge source="10714" target="10715"/>
            <edge source="10715" target="10716"/>
            <edge source="10716" target="10717"/>
            <edge source="10716" target="10719"/>
            <edge source="10717" target="10718"/>
            <edge source="10719" target="10720"/>
            <edge source="10723" target="10724"/>
            <edge source="10724" target="10725"/>
            <edge source="10725" target="10726"/>
            <edge source="10726" target="10727"/>
            <edge source="10726" target="10732"/>
            <edge source="10727" target="10728"/>
            <edge source="10728" target="10729"/>
            <edge source="10728" target="10730"/>
            <edge source="10730" target="10731"/>
            <edge source="10732" target="10733"/>
            <edge source="10733" target="10734"/>
            <edge source="10733" target="10741"/>
            <edge source="10734" target="10735"/>
            <edge source="10735" target="10736"/>
            <edge source="10736" target="10737"/>
            <edge source="10737" target="10738"/>
            <edge source="10738" target="10739"/>
            <edge source="10741" target="10742"/>
            <edge source="10742" target="10743"/>
            <edge source="10743" target="10744"/>
            <edge source="10744" target="10745"/>
            <edge source="10745" target="10746"/>
            <edge source="10746" target="10747"/>
            <edge source="10747" target="10748"/>
            <edge source="10748" target="10749"/>
            <edge source="10749" target="10750"/>
            <edge source="10750" target="10752"/>
            <edge source="10752" target="10753"/>
            <edge source="10752" target="10756"/>
            <edge source="10753" target="10754"/>
            <edge source="10754" target="10755"/>
            <edge source="10756" target="10757"/>
            <edge source="10757" target="10758"/>
            <edge source="10758" target="10759"/>
            <edge source="10759" target="10760"/>
            <edge source="10763" target="10764"/>
            <edge source="10764" target="10765"/>
            <edge source="10765" target="10766"/>
            <edge source="10766" target="10767"/>
            <edge source="10767" target="10768"/>
            <edge source="10768" target="10769"/>
            <edge source="10770" target="10771"/>
            <edge source="10771" target="10772"/>
            <edge source="10772" target="10773"/>
            <edge source="10773" target="10774"/>
            <edge source="10774" target="10775"/>
            <edge source="10775" target="10776"/>
            <edge source="10775" target="10781"/>
            <edge source="10776" target="10777"/>
            <edge source="10777" target="10778"/>
            <edge source="10778" target="10779"/>
            <edge source="10779" target="10780"/>
            <edge source="10781" target="10782"/>
            <edge source="10784" target="10785"/>
            <edge source="10785" target="10786"/>
            <edge source="10786" target="10787"/>
            <edge source="10787" target="10788"/>
            <edge source="10788" target="10789"/>
            <edge source="10789" target="10790"/>
            <edge source="10790" target="10791"/>
            <edge source="10791" target="10792"/>
            <edge source="10792" target="10793"/>
            <edge source="10793" target="10794"/>
            <edge source="10794" target="10795"/>
            <edge source="10795" target="10796"/>
            <edge source="10796" target="10797"/>
            <edge source="10800" target="10801"/>
            <edge source="10801" target="10802"/>
            <edge source="10802" target="10803"/>
            <edge source="10803" target="10804"/>
            <edge source="10804" target="10805"/>
            <edge source="10805" target="10806"/>
            <edge source="10806" target="10807"/>
            <edge source="10807" target="10808"/>
            <edge source="10808" target="10809"/>
            <edge source="10809" target="10810"/>
            <edge source="10810" target="10811"/>
            <edge source="10811" target="10812"/>
            <edge source="10812" target="10813"/>
            <edge source="10813" target="10814"/>
            <edge source="10814" target="10815"/>
            <edge source="10815" target="10816"/>
            <edge source="10816" target="10817"/>
            <edge source="10817" target="10818"/>
            <edge source="10818" target="10819"/>
            <edge source="10819" target="10820"/>
            <edge source="10820" target="10821"/>
            <edge source="10821" target="10822"/>
            <edge source="10822" target="10823"/>
            <edge source="10823" target="10824"/>
            <edge source="10824" target="10825"/>
            <edge source="10825" target="10826"/>
            <edge source="10826" target="10827"/>
            <edge source="10827" target="10828"/>
            <edge source="10828" target="10829"/>
            <edge source="10829" target="10830"/>
            <edge source="10830" target="10831"/>
            <edge source="10835" target="10836"/>
            <edge source="10836" target="10837"/>
            <edge source="10836" target="10904"/>
            <edge source="10837" target="10838"/>
            <edge source="10838" target="10839"/>
            <edge source="10839" target="10840"/>
            <edge source="10840" target="10841"/>
            <edge source="10841" target="10842"/>
            <edge source="10842" target="10843"/>
            <edge source="10842" target="10861"/>
            <edge source="10843" target="10844"/>
            <edge source="10844" target="10845"/>
            <edge source="10845" target="10846"/>
            <edge source="10846" target="10847"/>
            <edge source="10847" target="10848"/>
            <edge source="10848" target="10849"/>
            <edge source="10849" target="10850"/>
            <edge source="10850" target="10851"/>
            <edge source="10851" target="10852"/>
            <edge source="10852" target="10853"/>
            <edge source="10853" target="10854"/>
            <edge source="10854" target="10855"/>
            <edge source="10855" target="10856"/>
            <edge source="10856" target="10857"/>
            <edge source="10857" target="10858"/>
            <edge source="10858" target="10859"/>
            <edge source="10861" target="10862"/>
            <edge source="10862" target="10863"/>
            <edge source="10863" target="10864"/>
            <edge source="10864" target="10865"/>
            <edge source="10865" target="10866"/>
            <edge source="10866" target="10867"/>
            <edge source="10867" target="10868"/>
            <edge source="10868" target="10869"/>
            <edge source="10869" target="10870"/>
            <edge source="10869" target="10898"/>
            <edge source="10870" target="10871"/>
            <edge source="10871" target="10872"/>
            <edge source="10872" target="10873"/>
            <edge source="10873" target="10874"/>
            <edge source="10874" target="10875"/>
            <edge source="10875" target="10876"/>
            <edge source="10876" target="10877"/>
            <edge source="10877" target="10878"/>
            <edge source="10878" target="10879"/>
            <edge source="10879" target="10880"/>
            <edge source="10879" target="10883"/>
            <edge source="10880" target="10881"/>
            <edge source="10881" target="10882"/>
            <edge source="10883" target="10884"/>
            <edge source="10884" target="10885"/>
            <edge source="10885" target="10886"/>
            <edge source="10886" target="10887"/>
            <edge source="10887" target="10888"/>
            <edge source="10888" target="10889"/>
            <edge source="10888" target="10891"/>
            <edge source="10889" target="10890"/>
            <edge source="10889" target="10894"/>
            <edge source="10891" target="10892"/>
            <edge source="10894" target="10895"/>
            <edge source="10895" target="10896"/>
            <edge source="10898" target="10899"/>
            <edge source="10899" target="10900"/>
            <edge source="10900" target="10901"/>
            <edge source="10904" target="10905"/>
            <edge source="10905" target="10906"/>
            <edge source="10906" target="10907"/>
            <edge source="10907" target="10908"/>
            <edge source="10908" target="10909"/>
            <edge source="10909" target="10910"/>
            <edge source="10910" target="10911"/>
            <edge source="10911" target="10912"/>
            <edge source="10912" target="10913"/>
            <edge source="10913" target="10914"/>
            <edge source="10914" target="10915"/>
            <edge source="10915" target="10916"/>
            <edge source="10916" target="10917"/>
            <edge source="10917" target="10918"/>
            <edge source="10918" target="10919"/>
            <edge source="10919" target="10920"/>
            <edge source="10920" target="10921"/>
            <edge source="10923" target="10924"/>
            <edge source="10924" target="10925"/>
            <edge source="10925" target="10926"/>
            <edge source="10926" target="10927"/>
            <edge source="10927" target="10928"/>
            <edge source="10928" target="10929"/>
            <edge source="10929" target="10930"/>
            <edge source="10930" target="10931"/>
            <edge source="10931" target="10932"/>
            <edge source="10932" target="10933"/>
            <edge source="10933" target="10934"/>
            <edge source="10934" target="10935"/>
            <edge source="10935" target="10936"/>
            <edge source="10936" target="10937"/>
            <edge source="10937" target="10938"/>
            <edge source="10938" target="10939"/>
            <edge source="10939" target="10940"/>
            <edge source="10940" target="10941"/>
            <edge source="10941" target="10942"/>
            <edge source="10942" target="10943"/>
            <edge source="10943" target="10944"/>
            <edge source="10944" target="10945"/>
            <edge source="10945" target="10946"/>
            <edge source="10946" target="10947"/>
            <edge source="10947" target="10948"/>
            <edge source="10948" target="10949"/>
            <edge source="10949" target="10950"/>
            <edge source="10952" target="10953"/>
            <edge source="10953" target="10954"/>
            <edge source="10954" target="10955"/>
            <edge source="10955" target="10956"/>
            <edge source="10956" target="10957"/>
            <edge source="10957" target="10958"/>
            <edge source="10957" target="10963"/>
            <edge source="10958" target="10959"/>
            <edge source="10959" target="10960"/>
            <edge source="10960" target="10961"/>
            <edge source="10961" target="10962"/>
            <edge source="10963" target="10964"/>
            <edge source="10964" target="10965"/>
            <edge source="10965" target="10966"/>
            <edge source="10966" target="10967"/>
            <edge source="10986" target="10987"/>
            <edge source="10987" target="10988"/>
            <edge source="10987" target="10991"/>
            <edge source="10988" target="10989"/>
            <edge source="10989" target="10990"/>
            <edge source="10991" target="10992"/>
            <edge source="10992" target="10993"/>
            <edge source="10993" target="10994"/>
            <edge source="28925" target="28926"/>
            <edge source="28926" target="28927"/>
            <edge source="28927" target="28928"/>
            <edge source="28928" target="28929"/>
            <edge source="28929" target="28930"/>
            <edge source="28929" target="28932"/>
            <edge source="28929" target="28936"/>
            <edge source="28930" target="28931"/>
            <edge source="28931" target="28934"/>
            <edge source="28932" target="28933"/>
            <edge source="28934" target="28935"/>
            <edge source="28936" target="28937"/>
            <edge source="28937" target="28938"/>
            <edge source="28938" target="28939"/>
            <edge source="28939" target="28940"/>
            <edge source="28940" target="28941"/>
            <edge source="28941" target="28942"/>
            <edge source="28942" target="28943"/>
            <edge source="28943" target="28944"/>
            <edge source="28944" target="28945"/>
            <edge source="28945" target="28946"/>
            <edge source="28946" target="28947"/>
            <edge source="28947" target="28948"/>
            <edge source="28947" target="28950"/>
            <edge source="28948" target="28949"/>
            <edge source="28950" target="28951"/>
            <edge source="28951" target="28952"/>
            <edge source="28952" target="28953"/>
            <edge source="28953" target="28954"/>
            <edge source="28954" target="28955"/>
            <edge source="28955" target="28956"/>
            <edge source="28956" target="28957"/>
            <edge source="28957" target="28958"/>
            <edge source="28958" target="28959"/>
            <edge source="15067" target="39907"/>
            <edge source="15067" target="39913"/>
            <edge source="39907" target="39908"/>
            <edge source="39908" target="39909"/>
            <edge source="39909" target="39910"/>
            <edge source="39910" target="39911"/>
            <edge source="39911" target="39912"/>
            <edge source="39913" target="39914"/>
            <edge source="39913" target="39916"/>
            <edge source="39914" target="39915"/>
            <edge source="39916" target="39917"/>
            <edge source="39917" target="39918"/>
        </edges>
    </thing>
    <thing id="2" visible="1" color.r="0" color.g="0" color.b="0" color.a="1" comment="Rods on Cone 4 &amp; 5">
        <nodes/>
        <edges/>
    </thing>
    <thing id="3" visible="1" color.r="0" color.g="0" color.b="0" color.a="1" comment="Rods on Cone 1 &amp; 4">
        <nodes>
            <node id="1103" radius="20" x="2234" y="1145" z="1176" inVp="2" inMag="2" time="34399464"/>
        </nodes>
        <edges/>
    </thing>
    <thing id="7" visible="1" color.r="0" color.g="0" color.b="1" color.a="1" comment="Cone 2-Rod contacts">
        <nodes>
            <node id="1320" radius="1.5" x="2344" y="1401" z="1283" inVp="2" inMag="2" time="41308255" comment="First Node"/>
            <node id="1323" radius="1.5" x="2150" y="1713" z="1066" inVp="2" inMag="2" time="41754544"/>
            <node id="1324" radius="1.5" x="2150" y="1695" z="1067" inVp="2" inMag="2" time="42017547"/>
            <node id="1325" radius="1.5" x="2355" y="1605" z="1010" inVp="2" inMag="2" time="42185403"/>
            <node id="1326" radius="1.5" x="2351" y="1622" z="980" inVp="2" inMag="2" time="42272192" comment="Same cell"/>
            <node id="1327" radius="1.5" x="2331" y="1487" z="1017" inVp="2" inMag="2" time="42629239"/>
            <node id="1328" radius="1.5" x="2288" y="1423" z="1082" inVp="2" inMag="2" time="42770390"/>
            <node id="1329" radius="1.5" x="2157" y="1423" z="1067" inVp="2" inMag="2" time="42829221"/>
            <node id="1330" radius="1.5" x="2281" y="1264" z="1153" inVp="2" inMag="2" time="42910157"/>
            <node id="1331" radius="1.5" x="2316" y="1357" z="1175" inVp="2" inMag="2" time="42946336"/>
            <node id="1338" radius="1.5" x="2358" y="1175" z="1191" inVp="2" inMag="2" time="43138012"/>
            <node id="1339" radius="1.5" x="2348" y="1189" z="1226" inVp="2" inMag="2" time="43162367" comment="Same cell"/>
            <node id="1341" radius="1.5" x="2320" y="991" z="1248" inVp="2" inMag="2" time="43243851"/>
            <node id="1342" radius="1.5" x="2301" y="1026" z="1258" inVp="2" inMag="2" time="43278531"/>
            <node id="1343" radius="1.5" x="2201" y="1155" z="1299" inVp="2" inMag="2" time="43326804"/>
            <node id="1344" radius="1.5" x="2155" y="1460" z="1169" inVp="2" inMag="2" time="43495778" comment="Same cell to ID1329"/>
            <node id="1345" radius="1.5" x="2208" y="1596" z="1240" inVp="2" inMag="2" time="43725653"/>
            <node id="1346" radius="1.5" x="2214" y="1646" z="1258" inVp="2" inMag="2" time="43744487"/>
            <node id="1347" radius="1.5" x="2245" y="1604" z="1272" inVp="2" inMag="2" time="43879899"/>
            <node id="1348" radius="1.5" x="2285" y="1525" z="1093" inVp="2" inMag="2" time="44888823"/>
            <node id="1349" radius="1.5" x="2279" y="1403" z="1128" inVp="2" inMag="2" time="45002834"/>
            <node id="1350" radius="1.5" x="2304" y="1277" z="1115" inVp="2" inMag="2" time="45236794" comment="Same cell to ID1330"/>
            <node id="1351" radius="1.5" x="2200" y="1238" z="1166" inVp="2" inMag="2" time="45401816"/>
            <node id="1352" radius="1.5" x="2278" y="1375" z="1253" inVp="2" inMag="2" time="45558197"/>
            <node id="1353" radius="1.5" x="2193" y="1321" z="1275" inVp="2" inMag="2" time="45622884"/>
            <node id="1358" radius="1.5" x="2121" y="1270" z="1316" inVp="2" inMag="2" time="45936847"/>
            <node id="1359" radius="1.5" x="2261" y="1394" z="1252" inVp="2" inMag="2" time="45963186"/>
            <node id="1373" radius="1.5" x="2284" y="1713" z="1231" inVp="2" inMag="2" time="46901215"/>
            <node id="1374" radius="1.5" x="2331" y="1589" z="1127" inVp="2" inMag="2" time="46967837"/>
            <node id="1382" radius="1.5" x="2324" y="1624" z="1256" inVp="2" inMag="2" time="47642818" comment="Same to 1321"/>
            <node id="1388" radius="1.5" x="2263" y="1271" z="1197" inVp="2" inMag="1" time="53608090"/>
            <node id="1393" radius="1.5" x="2277" y="1374" z="1203" inVp="2" inMag="1" time="53724987"/>
            <node id="1394" radius="1.5" x="2060" y="1333" z="1082" inVp="2" inMag="2" time="53861985"/>
            <node id="1403" radius="1.5" x="2104" y="1393" z="1054" inVp="2" inMag="1" time="54821566"/>
            <node id="1572" radius="1.5" x="2222" y="1494" z="973" inVp="2" inMag="1" time="61922802"/>
            <node id="1600" radius="1.5" x="2224" y="1637" z="1251" inVp="2" inMag="1" time="65025804"/>
            <node id="1601" radius="1.5" x="2241" y="1494" z="1222" inVp="2" inMag="1" time="65187403"/>
            <node id="1381" radius="1.5" x="2168" y="1384" z="1060" inVp="2" inMag="1" time="65563419"/>
            <node id="1602" radius="1.5" x="2168" y="1388" z="1032" inVp="2" inMag="1" time="65565870"/>
            <node id="1991" radius="1.5" x="2257" y="1746" z="1268" inVp="2" inMag="2" time="73136588"/>
            <node id="2530" radius="1.5" x="2137" y="1468" z="1178" inVp="2" inMag="2" time="88538271"/>
            <node id="3250" radius="1.5" x="2316" y="1738" z="1166" inVp="1" inMag="1" time="106900818"/>
            <node id="2000" radius="1.5" x="2328" y="1755" z="1157" inVp="2" inMag="1" time="108007401"/>
            <node id="11025" radius="1.5" x="2168" y="1540" z="1161" inVp="0" inMag="1" time="217139630"/>
            <node id="11044" radius="1.5" x="2183" y="1481" z="1169" inVp="2" inMag="1" time="217312692"/>
            <node id="11102" radius="1.5" x="2233" y="1754" z="909" inVp="2" inMag="1" time="217735577"/>
            <node id="11134" radius="1.5" x="2158" y="1281" z="1287" inVp="2" inMag="1" time="218484637"/>
            <node id="11154" radius="1.5" x="2055" y="1300" z="1342" inVp="0" inMag="1" time="218618163"/>
            <node id="11210" radius="1.5" x="2180" y="1358" z="1178" inVp="2" inMag="1" time="219119898"/>
            <node id="11211" radius="1.5" x="2180" y="1378" z="1166" inVp="2" inMag="1" time="219122261"/>
            <node id="11214" radius="1.5" x="2159" y="1713" z="1084" inVp="2" inMag="1" time="219616414"/>
            <node id="11221" radius="1.5" x="2192" y="1585" z="1208" inVp="2" inMag="1" time="219851760"/>
            <node id="11179" radius="1.5" x="2101" y="1286" z="1217" inVp="0" inMag="1" time="218894780"/>
            <node id="43354" radius="1.5" x="2195" y="1675" z="1109" inVp="0" inMag="1" time="724781069"/>
            <node id="43385" radius="1.5" x="2246" y="1187" z="1055" inVp="0" inMag="1" time="725862276"/>
            <node id="43413" radius="1.5" x="2169" y="1448" z="1020" inVp="0" inMag="1" time="726130899"/>
            <node id="43418" radius="1.5" x="2159" y="1182" z="1078" inVp="0" inMag="1" time="726524601"/>
            <node id="43429" radius="1.5" x="2375" y="1407" z="1378" inVp="0" inMag="1" time="727175736"/>
            <node id="43430" radius="1.5" x="2385" y="1405" z="1381" inVp="0" inMag="1" time="727182102"/>
            <node id="43437" radius="1.5" x="2376" y="1409" z="1298" inVp="0" inMag="1" time="727653703"/>
            <node id="43463" radius="1.5" x="2332" y="1373" z="1367" inVp="0" inMag="1" time="727829253"/>
            <node id="43474" radius="1.5" x="2344" y="1332" z="1300" inVp="0" inMag="1" time="728079736"/>
            <node id="43490" radius="1.5" x="2223" y="1195" z="1271" inVp="0" inMag="1" time="728839135"/>
            <node id="43536" radius="1.5" x="2269" y="1580" z="1302" inVp="0" inMag="1" time="731243652"/>
        </nodes>
        <edges/>
    </thing>
    <thing id="8" visible="1" color.r="0" color.g="0" color.b="1" color.a="1" comment="Rods on Cone 2">
        <nodes>
            <node id="1109" radius="20" x="2163" y="1464" z="1129" inVp="2" inMag="2" time="34551941"/>
            <node id="1083" radius="20" x="2258" y="1405" z="1163" inVp="2" inMag="2" time="33925303"/>
            <node id="1104" radius="20" x="2172" y="1144" z="1241" inVp="2" inMag="2" time="34424034"/>
            <node id="1099" radius="20" x="2213" y="1439" z="1250" inVp="2" inMag="2" time="34310439"/>
            <node id="1102" radius="20" x="2236" y="1298" z="1220" inVp="2" inMag="2" time="34387972"/>
            <node id="1108" radius="20" x="2134" y="1374" z="1158" inVp="2" inMag="2" time="34528606"/>
            <node id="2529" radius="20" x="2122" y="1526" z="1176" inVp="2" inMag="4" time="88481503"/>
            <node id="1107" radius="20" x="2072" y="1332" z="1238" inVp="2" inMag="2" time="34493508"/>
            <node id="1110" radius="20" x="2157" y="1244" z="1158" inVp="2" inMag="2" time="34573910"/>
        </nodes>
        <edges/>
    </thing>
    <thing id="9" visible="0" color.r="1" color.g="0.666667" color.b="0" color.a="1" comment="Cone 1-Rod contacts">
        <nodes>
            <node id="1550" radius="1.5" x="2336" y="1084" z="1076" inVp="2" inMag="2" time="59912420"/>
            <node id="1549" radius="1.5" x="2336" y="1059" z="1073" inVp="2" inMag="2" time="59933338"/>
            <node id="1551" radius="1.5" x="2360" y="1151" z="1058" inVp="2" inMag="2" time="60011852"/>
            <node id="1552" radius="1.5" x="2292" y="1161" z="926" inVp="2" inMag="2" time="60155120"/>
            <node id="1553" radius="1.5" x="2310" y="1151" z="905" inVp="2" inMag="2" time="60169369"/>
            <node id="1554" radius="1.5" x="2174" y="1167" z="925" inVp="2" inMag="2" time="60314836"/>
            <node id="1555" radius="1.5" x="2288" y="1179" z="918" inVp="2" inMag="2" time="60427452"/>
            <node id="1556" radius="1.5" x="2290" y="1153" z="886" inVp="2" inMag="2" time="60445619"/>
            <node id="1557" radius="1.5" x="2436" y="1081" z="1028" inVp="2" inMag="2" time="60547601"/>
            <node id="1558" radius="1.5" x="2436" y="1112" z="1005" inVp="2" inMag="2" time="60643688"/>
            <node id="1559" radius="1.5" x="2448" y="1171" z="976" inVp="2" inMag="2" time="60697570"/>
            <node id="1560" radius="1.5" x="2269" y="1218" z="1014" inVp="2" inMag="2" time="60949487"/>
            <node id="1561" radius="1.5" x="2285" y="1340" z="1022" inVp="2" inMag="2" time="61006438"/>
            <node id="1562" radius="1.5" x="2283" y="1299" z="995" inVp="2" inMag="2" time="61029935"/>
            <node id="1563" radius="1.5" x="2277" y="1337" z="910" inVp="2" inMag="1" time="61221335"/>
            <node id="1564" radius="1.5" x="2277" y="1248" z="883" inVp="2" inMag="1" time="61224068"/>
            <node id="1565" radius="1.5" x="2277" y="1232" z="886" inVp="2" inMag="1" time="61226585"/>
            <node id="1566" radius="1.5" x="2277" y="1227" z="965" inVp="2" inMag="1" time="61231252"/>
            <node id="1567" radius="1.5" x="2227" y="1356" z="895" inVp="2" inMag="1" time="61403486"/>
            <node id="1568" radius="1.5" x="2227" y="1369" z="879" inVp="2" inMag="1" time="61405334"/>
            <node id="1569" radius="1.5" x="2329" y="1440" z="948" inVp="2" inMag="1" time="61709419"/>
            <node id="1570" radius="1.5" x="2308" y="1466" z="943" inVp="2" inMag="1" time="61722820"/>
            <node id="1571" radius="1.5" x="2158" y="1527" z="970" inVp="2" inMag="1" time="61840836"/>
            <node id="1573" radius="1.5" x="2243" y="1554" z="1007" inVp="2" inMag="1" time="62109802"/>
            <node id="1574" radius="1.5" x="2112" y="1543" z="1009" inVp="2" inMag="1" time="62150802"/>
            <node id="1575" radius="1.5" x="2257" y="1476" z="918" inVp="2" inMag="1" time="62249468"/>
            <node id="1576" radius="1.5" x="2308" y="1482" z="913" inVp="2" inMag="1" time="62294233"/>
            <node id="1577" radius="1.5" x="2171" y="1535" z="961" inVp="2" inMag="1" time="62333818"/>
            <node id="1578" radius="1.5" x="2179" y="1467" z="913" inVp="2" inMag="1" time="62361701"/>
            <node id="1579" radius="1.5" x="2131" y="1503" z="920" inVp="2" inMag="1" time="62410717"/>
            <node id="1580" radius="1.5" x="2200" y="1382" z="850" inVp="2" inMag="1" time="62494786"/>
            <node id="1581" radius="1.5" x="2210" y="1344" z="832" inVp="2" inMag="1" time="62572470"/>
            <node id="1582" radius="1.5" x="2365" y="1263" z="842" inVp="2" inMag="1" time="62627487"/>
            <node id="1583" radius="1.5" x="2205" y="1289" z="840" inVp="2" inMag="1" time="62820735"/>
            <node id="1584" radius="1.5" x="2342" y="1253" z="785" inVp="2" inMag="1" time="62906404"/>
            <node id="1585" radius="1.5" x="2342" y="1263" z="785" inVp="2" inMag="1" time="62916268"/>
            <node id="1586" radius="1.5" x="2279" y="1277" z="783" inVp="2" inMag="1" time="62947902"/>
            <node id="1587" radius="1.5" x="2303" y="1246" z="873" inVp="2" inMag="1" time="63004434"/>
            <node id="1588" radius="1.5" x="2255" y="1225" z="878" inVp="2" inMag="1" time="63059303"/>
            <node id="1589" radius="1.5" x="2434" y="1168" z="853" inVp="2" inMag="1" time="63135485"/>
            <node id="1590" radius="1.5" x="2379" y="1189" z="802" inVp="2" inMag="1" time="63300184"/>
            <node id="1591" radius="1.5" x="2319" y="1230" z="787" inVp="2" inMag="1" time="63413854"/>
            <node id="1592" radius="1.5" x="2404" y="1023" z="878" inVp="2" inMag="1" time="63613369"/>
            <node id="1593" radius="1.5" x="2369" y="919" z="867" inVp="2" inMag="1" time="63704470"/>
            <node id="1594" radius="1.5" x="2323" y="821" z="884" inVp="2" inMag="1" time="63839504"/>
            <node id="1595" radius="1.5" x="2459" y="962" z="822" inVp="2" inMag="1" time="63923570"/>
            <node id="1596" radius="1.5" x="2439" y="964" z="842" inVp="2" inMag="1" time="63940104"/>
            <node id="1597" radius="1.5" x="2358" y="846" z="858" inVp="2" inMag="1" time="64056420"/>
            <node id="1598" radius="1.5" x="2381" y="900" z="848" inVp="2" inMag="1" time="64345553"/>
            <node id="1599" radius="1.5" x="2303" y="1300" z="1102" inVp="2" inMag="1" time="64747634"/>
            <node id="1603" radius="1.5" x="2199" y="1140" z="1111" inVp="0" inMag="1" time="65697589"/>
            <node id="1604" radius="1.5" x="2102" y="1494" z="997" inVp="2" inMag="1" time="65910370"/>
            <node id="2064" radius="1.5" x="2259" y="1572" z="1016" inVp="2" inMag="2" time="81705936"/>
            <node id="2555" radius="1.5" x="2295" y="1202" z="1173" inVp="2" inMag="1" time="91141135"/>
            <node id="3220" radius="1.5" x="2311" y="2121" z="1207" inVp="2" inMag="1" time="103891684"/>
            <node id="10576" radius="1.5" x="2253" y="1196" z="1056" inVp="2" inMag="1" time="211612325"/>
            <node id="10594" radius="1.5" x="2231" y="1090" z="1022" inVp="0" inMag="1" time="211777163"/>
            <node id="10595" radius="1.5" x="2217" y="1124" z="1022" inVp="0" inMag="1" time="211778598"/>
            <node id="10600" radius="1.5" x="2273" y="1088" z="1046" inVp="2" inMag="1" time="211865272"/>
            <node id="10626" radius="1.5" x="2189" y="1120" z="1075" inVp="2" inMag="1" time="212097378"/>
            <node id="10647" radius="1.5" x="2147" y="1186" z="1049" inVp="0" inMag="1" time="212245704"/>
            <node id="10660" radius="1.5" x="2258" y="1080" z="1121" inVp="2" inMag="1" time="212629822"/>
            <node id="10683" radius="1.5" x="2128" y="1170" z="1036" inVp="2" inMag="1" time="212799216"/>
            <node id="10689" radius="1.5" x="2138" y="1145" z="1004" inVp="2" inMag="1" time="212831810"/>
            <node id="10721" radius="1.5" x="2290" y="906" z="1043" inVp="2" inMag="1" time="213104753"/>
            <node id="10722" radius="1.5" x="2373" y="938" z="1030" inVp="2" inMag="1" time="213158648"/>
            <node id="10740" radius="1.5" x="2433" y="902" z="1071" inVp="2" inMag="1" time="213297546"/>
            <node id="10751" radius="1.5" x="2475" y="915" z="1058" inVp="2" inMag="1" time="213356412"/>
            <node id="10761" radius="1.5" x="2373" y="948" z="1064" inVp="2" inMag="1" time="213448356"/>
            <node id="10762" radius="1.5" x="2400" y="938" z="1062" inVp="0" inMag="1" time="213513160"/>
            <node id="10783" radius="1.5" x="2385" y="1022" z="1169" inVp="2" inMag="1" time="213734595"/>
            <node id="10798" radius="1.5" x="2415" y="1073" z="1039" inVp="2" inMag="1" time="213992842"/>
            <node id="10799" radius="1.5" x="2446" y="1057" z="1026" inVp="2" inMag="1" time="214003100"/>
            <node id="10833" radius="1.5" x="2255" y="913" z="998" inVp="2" inMag="1" time="214233008"/>
            <node id="10834" radius="1.5" x="2308" y="971" z="1014" inVp="2" inMag="1" time="214241132"/>
            <node id="10860" radius="1.5" x="2277" y="1209" z="1188" inVp="2" inMag="1" time="214436012"/>
            <node id="10897" radius="1.5" x="2189" y="1007" z="1065" inVp="0" inMag="1" time="214730440"/>
            <node id="10902" radius="1.5" x="2263" y="1087" z="1126" inVp="2" inMag="1" time="214816497"/>
            <node id="10903" radius="1.5" x="2333" y="1167" z="1164" inVp="2" inMag="1" time="214861293"/>
            <node id="10922" radius="1.5" x="2350" y="1125" z="1067" inVp="2" inMag="1" time="214980800"/>
            <node id="10951" radius="1.5" x="2343" y="1300" z="790" inVp="2" inMag="1" time="215250024"/>
            <node id="10968" radius="1.5" x="2376" y="1382" z="866" inVp="2" inMag="1" time="215462502"/>
            <node id="10969" radius="1.5" x="2376" y="1385" z="861" inVp="2" inMag="1" time="215468006"/>
            <node id="10978" radius="1.5" x="2103" y="1469" z="921" inVp="2" inMag="1" time="216095462"/>
            <node id="10980" radius="1.5" x="2112" y="1541" z="995" inVp="2" inMag="1" time="216201634"/>
            <node id="10984" radius="1.5" x="2221" y="1272" z="755" inVp="2" inMag="1" time="216327038"/>
            <node id="10995" radius="1.5" x="2135" y="1205" z="937" inVp="0" inMag="1" time="216581181"/>
            <node id="15118" radius="1.5" x="2317" y="1388" z="1022" inVp="0" inMag="1" time="273246068"/>
            <node id="24885" radius="1.5" x="2360" y="1043" z="1083" inVp="2" inMag="1" time="425924353"/>
        </nodes>
        <edges/>
    </thing>
    <thing id="10" visible="1" color.r="1" color.g="0.666667" color.b="0" color.a="1" comment="Rods on Cone 1">
        <nodes>
            <node id="1218" radius="20" x="2335" y="1100" z="1035" inVp="2" inMag="4" time="37121899"/>
            <node id="1209" radius="20" x="2325" y="1122" z="932" inVp="2" inMag="4" time="36984502"/>
            <node id="1079" radius="20" x="2392" y="1050" z="998" inVp="2" inMag="2" time="33729290"/>
            <node id="1078" radius="20" x="2494" y="1123" z="986" inVp="2" inMag="2" time="33698380"/>
            <node id="1186" radius="20" x="2148" y="1259" z="837" inVp="2" inMag="4" time="36441816"/>
            <node id="1077" radius="20" x="2362" y="1051" z="893" inVp="2" inMag="2" time="33681383"/>
            <node id="1421" radius="20" x="2166" y="1092" z="1033" inVp="2" inMag="4" time="56648186"/>
            <node id="1423" radius="20" x="2221" y="888" z="1044" inVp="2" inMag="4" time="56774453"/>
            <node id="1235" radius="20" x="2264" y="997" z="997" inVp="2" inMag="4" time="37486787"/>
            <node id="10893" radius="20" x="2162" y="994" z="1039" inVp="2" inMag="1" time="214657330"/>
            <node id="10985" radius="20" x="2114" y="1213" z="964" inVp="2" inMag="2" time="216402717"/>
            <node id="10832" radius="20" x="2250" y="987" z="898" inVp="2" inMag="1" time="214193310"/>
            <node id="1219" radius="20" x="2188" y="1108" z="1106" inVp="2" inMag="4" time="37142418"/>
        </nodes>
        <edges/>
    </thing>
    <thing id="11" visible="1" color.r="0" color.g="0" color.b="0" color.a="1" comment="Rods on Cone 1 &amp; 2">
        <nodes>
            <node id="1082" radius="20" x="2240" y="1253" z="1100" inVp="2" inMag="2" time="33905904"/>
            <node id="1184" radius="20" x="2219" y="1197" z="1024" inVp="2" inMag="4" time="36422968"/>
            <node id="10646" radius="20" x="2087" y="1185" z="1051" inVp="2" inMag="1" time="212219680"/>
        </nodes>
        <edges/>
    </thing>
    <thing id="12" visible="1" color.r="0" color.g="1" color.b="1" color.a="1" comment="Cone 3">
        <nodes>
            <node id="1605" radius="3" x="2394" y="1745" z="1047" inVp="2" inMag="2" time="66334718" comment="First Node"/>
            <node id="1606" radius="3" x="2378" y="1766" z="1100" inVp="2" inMag="2" time="66350017"/>
            <node id="1607" radius="3" x="2370" y="1782" z="1140" inVp="2" inMag="2" time="66352767"/>
            <node id="1608" radius="3" x="2366" y="1810" z="1144" inVp="2" inMag="2" time="66369350"/>
            <node id="1609" radius="3" x="2370" y="1777" z="1173" inVp="2" inMag="2" time="66395734"/>
            <node id="1610" radius="3" x="2370" y="1794" z="1181" inVp="2" inMag="2" time="66414969"/>
            <node id="1611" radius="3" x="2370" y="1752" z="1178" inVp="2" inMag="2" time="66418569"/>
            <node id="1612" radius="3" x="2390" y="1931" z="1044" inVp="2" inMag="2" time="66518834"/>
            <node id="1613" radius="3" x="2374" y="1936" z="1043" inVp="2" inMag="2" time="66522268"/>
            <node id="1614" radius="3" x="2362" y="1950" z="1035" inVp="2" inMag="2" time="66526419"/>
            <node id="1615" radius="3" x="2356" y="1940" z="1050" inVp="2" inMag="2" time="66544934"/>
            <node id="1616" radius="3" x="2346" y="1936" z="1052" inVp="2" inMag="2" time="66550151"/>
            <node id="1617" radius="3" x="2343" y="1926" z="1059" inVp="1" inMag="2" time="66608715"/>
            <node id="1618" radius="3" x="2354" y="1963" z="1029" inVp="2" inMag="2" time="66620832"/>
            <node id="1619" radius="3" x="2342" y="1956" z="1029" inVp="2" inMag="2" time="66627601"/>
            <node id="1620" radius="3" x="2328" y="1952" z="1028" inVp="2" inMag="2" time="66630418"/>
            <node id="1621" radius="3" x="2390" y="1916" z="997" inVp="2" inMag="2" time="66737152"/>
            <node id="1622" radius="3" x="2390" y="1932" z="977" inVp="2" inMag="2" time="66739318"/>
            <node id="1623" radius="3" x="2376" y="1931" z="988" inVp="2" inMag="2" time="66748119"/>
            <node id="1624" radius="3" x="2364" y="1937" z="988" inVp="2" inMag="2" time="66751285"/>
            <node id="1625" radius="3" x="2352" y="1950" z="988" inVp="2" inMag="2" time="66754769"/>
            <node id="1626" radius="3" x="2340" y="1979" z="1000" inVp="2" inMag="2" time="66756770"/>
            <node id="1627" radius="3" x="2324" y="1992" z="994" inVp="2" inMag="2" time="66759401"/>
            <node id="1628" radius="3" x="2378" y="1949" z="962" inVp="2" inMag="2" time="66781783"/>
            <node id="1629" radius="3" x="2366" y="1955" z="961" inVp="2" inMag="2" time="66784784"/>
            <node id="1630" radius="3" x="2356" y="1961" z="971" inVp="2" inMag="2" time="66793017"/>
            <node id="1631" radius="3" x="2336" y="1975" z="975" inVp="2" inMag="2" time="66795900"/>
            <node id="1632" radius="3" x="2322" y="1989" z="979" inVp="2" inMag="2" time="66799018"/>
            <node id="1633" radius="3" x="2308" y="1995" z="969" inVp="2" inMag="2" time="66827485"/>
            <node id="1634" radius="3" x="2296" y="2004" z="958" inVp="2" inMag="2" time="66829787"/>
            <node id="1635" radius="3" x="2282" y="2011" z="949" inVp="2" inMag="2" time="66831737"/>
            <node id="1636" radius="3" x="2266" y="2012" z="950" inVp="2" inMag="2" time="66834319"/>
            <node id="1637" radius="3" x="2248" y="2008" z="957" inVp="2" inMag="2" time="66836586"/>
            <node id="1638" radius="3" x="2230" y="2009" z="960" inVp="2" inMag="2" time="66839454"/>
            <node id="1639" radius="3" x="2218" y="2009" z="962" inVp="2" inMag="2" time="66848051"/>
            <node id="1640" radius="3" x="2206" y="2023" z="964" inVp="2" inMag="2" time="66851001"/>
            <node id="1641" radius="3" x="2192" y="2033" z="977" inVp="2" inMag="2" time="66853784"/>
            <node id="1642" radius="3" x="2180" y="2042" z="978" inVp="2" inMag="2" time="66902999"/>
            <node id="1643" radius="3" x="2170" y="2048" z="971" inVp="2" inMag="2" time="66910099"/>
            <node id="1644" radius="3" x="2358" y="1948" z="946" inVp="2" inMag="2" time="66940250"/>
            <node id="1645" radius="3" x="2348" y="1965" z="936" inVp="2" inMag="2" time="66942984"/>
            <node id="1646" radius="3" x="2390" y="1852" z="966" inVp="2" inMag="2" time="67091533"/>
            <node id="1647" radius="3" x="2380" y="1875" z="927" inVp="2" inMag="2" time="67094883"/>
            <node id="1648" radius="3" x="2368" y="1858" z="927" inVp="2" inMag="2" time="67100966"/>
            <node id="1649" radius="3" x="2360" y="1842" z="934" inVp="2" inMag="2" time="67103067"/>
            <node id="1650" radius="3" x="2372" y="1901" z="914" inVp="2" inMag="2" time="67122967"/>
            <node id="1651" radius="3" x="2356" y="1884" z="918" inVp="2" inMag="2" time="67162169"/>
            <node id="1652" radius="3" x="2348" y="1889" z="927" inVp="2" inMag="2" time="67164069"/>
            <node id="1653" radius="3" x="2354" y="1922" z="912" inVp="2" inMag="2" time="67182669"/>
            <node id="1654" radius="3" x="2346" y="1933" z="912" inVp="2" inMag="2" time="67187754"/>
            <node id="1655" radius="3" x="2340" y="1959" z="895" inVp="2" inMag="2" time="67201818"/>
            <node id="1656" radius="3" x="2332" y="1968" z="895" inVp="2" inMag="2" time="67205435"/>
            <node id="1657" radius="3" x="2328" y="1991" z="896" inVp="2" inMag="2" time="67239970"/>
            <node id="1658" radius="3" x="2328" y="2012" z="900" inVp="2" inMag="2" time="67242770"/>
            <node id="1659" radius="3" x="2343" y="2022" z="910" inVp="1" inMag="2" time="67262381"/>
            <node id="1660" radius="3" x="2348" y="2040" z="917" inVp="1" inMag="2" time="67265733"/>
            <node id="1661" radius="3" x="2339" y="2064" z="921" inVp="1" inMag="2" time="67269066"/>
            <node id="1662" radius="3" x="2342" y="2074" z="917" inVp="1" inMag="2" time="67272915"/>
            <node id="1663" radius="3" x="2344" y="1944" z="941" inVp="2" inMag="2" time="67315652"/>
            <node id="1664" radius="3" x="2324" y="1941" z="946" inVp="2" inMag="2" time="67318618"/>
            <node id="1665" radius="3" x="2304" y="1950" z="945" inVp="2" inMag="2" time="67336367"/>
            <node id="1666" radius="3" x="2322" y="1945" z="973" inVp="2" inMag="2" time="67372836"/>
            <node id="1667" radius="3" x="2370" y="1765" z="987" inVp="2" inMag="2" time="67510867"/>
            <node id="1668" radius="3" x="2370" y="1805" z="950" inVp="2" inMag="2" time="67512401"/>
            <node id="1669" radius="3" x="2370" y="1830" z="955" inVp="2" inMag="2" time="67527734"/>
            <node id="1670" radius="3" x="2370" y="1844" z="957" inVp="2" inMag="2" time="67528652"/>
            <node id="1671" radius="3" x="2378" y="1850" z="969" inVp="0" inMag="2" time="67560033"/>
            <node id="1672" radius="3" x="2360" y="1803" z="918" inVp="2" inMag="2" time="67582501"/>
            <node id="1673" radius="3" x="2362" y="1831" z="892" inVp="2" inMag="2" time="67613653"/>
            <node id="1674" radius="3" x="2362" y="1842" z="872" inVp="2" inMag="2" time="67618519"/>
            <node id="1675" radius="3" x="2348" y="1887" z="835" inVp="2" inMag="2" time="67685699"/>
            <node id="1676" radius="3" x="2334" y="1876" z="813" inVp="2" inMag="2" time="67687799"/>
            <node id="1677" radius="3" x="2316" y="1856" z="795" inVp="2" inMag="2" time="67690801"/>
            <node id="1678" radius="3" x="2304" y="1850" z="786" inVp="2" inMag="2" time="67693532"/>
            <node id="1679" radius="3" x="2288" y="1870" z="786" inVp="2" inMag="2" time="67703251"/>
            <node id="1680" radius="3" x="2288" y="1831" z="792" inVp="0" inMag="2" time="67741099"/>
            <node id="1681" radius="3" x="2302" y="1754" z="978" inVp="2" inMag="2" time="67888435"/>
            <node id="1682" radius="3" x="2302" y="1735" z="961" inVp="2" inMag="2" time="67892435"/>
            <node id="1683" radius="3" x="2294" y="1781" z="949" inVp="2" inMag="2" time="67913286"/>
            <node id="1684" radius="3" x="2264" y="1794" z="942" inVp="2" inMag="2" time="67927734"/>
            <node id="1685" radius="3" x="2244" y="1803" z="933" inVp="2" inMag="2" time="67930100"/>
            <node id="1686" radius="3" x="2231" y="1811" z="925" inVp="0" inMag="2" time="67987384"/>
            <node id="1687" radius="3" x="2205" y="1810" z="925" inVp="0" inMag="2" time="67992402"/>
            <node id="1688" radius="3" x="2296" y="1781" z="917" inVp="2" inMag="2" time="68053985"/>
            <node id="1689" radius="3" x="2280" y="1791" z="911" inVp="2" inMag="2" time="68063535"/>
            <node id="1690" radius="3" x="2266" y="1796" z="903" inVp="2" inMag="2" time="68065969"/>
            <node id="1691" radius="3" x="2252" y="1803" z="902" inVp="2" inMag="2" time="68068252"/>
            <node id="1692" radius="3" x="2236" y="1819" z="899" inVp="2" inMag="2" time="68071568"/>
            <node id="1693" radius="3" x="2224" y="1824" z="900" inVp="2" inMag="2" time="68075252"/>
            <node id="1694" radius="3" x="2210" y="1840" z="909" inVp="2" inMag="2" time="68081252"/>
            <node id="1695" radius="3" x="2206" y="1856" z="909" inVp="1" inMag="2" time="68114916"/>
            <node id="1696" radius="3" x="2296" y="1779" z="872" inVp="2" inMag="2" time="68122450"/>
            <node id="1697" radius="3" x="2282" y="1787" z="856" inVp="2" inMag="2" time="68129783"/>
            <node id="1698" radius="3" x="2282" y="1807" z="839" inVp="2" inMag="2" time="68132900"/>
            <node id="1699" radius="3" x="2294" y="1827" z="838" inVp="2" inMag="2" time="68145102"/>
            <node id="1700" radius="3" x="2302" y="1827" z="834" inVp="2" inMag="2" time="68148352"/>
            <node id="1701" radius="3" x="2303" y="1814" z="824" inVp="0" inMag="2" time="68185418"/>
            <node id="1702" radius="3" x="2303" y="1807" z="808" inVp="0" inMag="2" time="68191568"/>
            <node id="1703" radius="3" x="2298" y="1771" z="850" inVp="2" inMag="2" time="68218253"/>
            <node id="1704" radius="3" x="2280" y="1771" z="820" inVp="2" inMag="2" time="68231149"/>
            <node id="1705" radius="3" x="2280" y="1722" z="826" inVp="2" inMag="2" time="68234799"/>
            <node id="1706" radius="3" x="2280" y="1677" z="815" inVp="2" inMag="2" time="68236234"/>
            <node id="1707" radius="3" x="2270" y="1652" z="821" inVp="2" inMag="2" time="68251368"/>
            <node id="1708" radius="3" x="2256" y="1622" z="806" inVp="2" inMag="2" time="68256168"/>
            <node id="1709" radius="3" x="2252" y="1767" z="816" inVp="2" inMag="2" time="68269820"/>
            <node id="1710" radius="3" x="2242" y="1765" z="810" inVp="2" inMag="2" time="68275385"/>
            <node id="1711" radius="3" x="2224" y="1774" z="822" inVp="2" inMag="2" time="68277702"/>
            <node id="1712" radius="3" x="2206" y="1766" z="829" inVp="2" inMag="2" time="68280217"/>
            <node id="1713" radius="3" x="2184" y="1775" z="826" inVp="2" inMag="2" time="68286700"/>
            <node id="1714" radius="3" x="2166" y="1777" z="823" inVp="2" inMag="2" time="68289134"/>
            <node id="1715" radius="3" x="2148" y="1777" z="807" inVp="1" inMag="2" time="68327169"/>
            <node id="1716" radius="3" x="2384" y="1687" z="1016" inVp="2" inMag="2" time="68454135"/>
            <node id="1717" radius="3" x="2372" y="1694" z="986" inVp="2" inMag="2" time="68458487"/>
            <node id="1718" radius="3" x="2346" y="1707" z="987" inVp="2" inMag="2" time="68461300"/>
            <node id="1719" radius="3" x="2330" y="1724" z="984" inVp="2" inMag="2" time="68463566"/>
            <node id="1720" radius="3" x="2318" y="1722" z="973" inVp="2" inMag="2" time="68466566"/>
            <node id="1721" radius="3" x="2308" y="1711" z="969" inVp="2" inMag="2" time="68495017"/>
            <node id="1722" radius="3" x="2298" y="1690" z="978" inVp="2" inMag="2" time="68517568"/>
            <node id="1723" radius="3" x="2286" y="1691" z="986" inVp="2" inMag="2" time="68522933"/>
            <node id="1724" radius="3" x="2286" y="1710" z="998" inVp="2" inMag="2" time="68523899"/>
            <node id="1725" radius="3" x="2352" y="1621" z="1041" inVp="2" inMag="2" time="68649451"/>
            <node id="1726" radius="3" x="2336" y="1604" z="1036" inVp="2" inMag="2" time="68654219"/>
            <node id="1727" radius="3" x="2322" y="1586" z="1018" inVp="2" inMag="2" time="68675069"/>
            <node id="1728" radius="3" x="2296" y="1560" z="1011" inVp="2" inMag="2" time="68692570"/>
            <node id="1729" radius="3" x="2306" y="1551" z="984" inVp="2" inMag="2" time="68704200"/>
            <node id="1730" radius="3" x="2314" y="1569" z="971" inVp="2" inMag="2" time="68712151"/>
            <node id="1731" radius="3" x="2266" y="1546" z="990" inVp="2" inMag="2" time="68750902"/>
            <node id="1732" radius="3" x="2250" y="1559" z="987" inVp="2" inMag="2" time="68753202"/>
            <node id="1733" radius="3" x="2230" y="1564" z="976" inVp="2" inMag="2" time="68755836"/>
            <node id="1734" radius="3" x="2210" y="1524" z="957" inVp="2" inMag="2" time="68771050"/>
            <node id="1735" radius="3" x="2196" y="1536" z="962" inVp="2" inMag="2" time="68773718"/>
            <node id="1736" radius="3" x="2214" y="1575" z="960" inVp="2" inMag="2" time="68793752"/>
            <node id="1737" radius="3" x="2194" y="1592" z="957" inVp="2" inMag="2" time="68796219"/>
            <node id="1738" radius="3" x="2174" y="1609" z="968" inVp="2" inMag="2" time="68799018"/>
            <node id="1739" radius="3" x="2164" y="1576" z="982" inVp="2" inMag="2" time="68817903"/>
            <node id="1740" radius="3" x="2159" y="1576" z="994" inVp="0" inMag="2" time="68836932"/>
            <node id="1741" radius="3" x="2166" y="1633" z="966" inVp="2" inMag="2" time="68843434"/>
            <node id="1742" radius="3" x="2158" y="1649" z="957" inVp="2" inMag="2" time="68848968"/>
            <node id="1743" radius="3" x="2154" y="1680" z="945" inVp="2" inMag="2" time="68854351"/>
            <node id="1744" radius="3" x="2156" y="1677" z="909" inVp="2" inMag="2" time="68860685"/>
            <node id="1745" radius="3" x="2170" y="1714" z="904" inVp="2" inMag="2" time="68881900"/>
            <node id="1746" radius="3" x="2184" y="1742" z="905" inVp="2" inMag="2" time="68884133"/>
            <node id="1747" radius="3" x="2196" y="1757" z="901" inVp="2" inMag="2" time="68886299"/>
            <node id="1748" radius="3" x="2200" y="1770" z="891" inVp="2" inMag="2" time="68892617"/>
            <node id="1749" radius="3" x="2199" y="1788" z="885" inVp="1" inMag="2" time="68905217"/>
            <node id="1750" radius="3" x="2162" y="1666" z="906" inVp="2" inMag="2" time="68948101"/>
            <node id="1751" radius="3" x="2280" y="1560" z="1039" inVp="2" inMag="2" time="69124784"/>
            <node id="1752" radius="3" x="2264" y="1558" z="1039" inVp="2" inMag="2" time="69127066"/>
            <node id="1753" radius="3" x="2254" y="1557" z="1048" inVp="2" inMag="2" time="69136218"/>
            <node id="1754" radius="3" x="2249" y="1531" z="1050" inVp="1" inMag="2" time="69163119"/>
            <node id="1755" radius="3" x="2336" y="1568" z="1052" inVp="2" inMag="2" time="69223401"/>
            <node id="1756" radius="3" x="2318" y="1539" z="1053" inVp="2" inMag="2" time="69232402"/>
            <node id="1757" radius="3" x="2314" y="1514" z="1027" inVp="2" inMag="2" time="69243067"/>
            <node id="1758" radius="3" x="2300" y="1517" z="1022" inVp="2" inMag="2" time="69246100"/>
            <node id="1759" radius="3" x="2280" y="1514" z="1019" inVp="2" inMag="2" time="69248650"/>
            <node id="1760" radius="3" x="2262" y="1520" z="1020" inVp="2" inMag="2" time="69251417"/>
            <node id="1761" radius="3" x="2251" y="1526" z="1031" inVp="1" inMag="2" time="69274402"/>
            <node id="1762" radius="3" x="2318" y="1510" z="1067" inVp="2" inMag="2" time="69309601"/>
            <node id="1763" radius="3" x="2300" y="1497" z="1086" inVp="2" inMag="2" time="69311982"/>
            <node id="1764" radius="3" x="2284" y="1485" z="1089" inVp="2" inMag="2" time="69318934"/>
            <node id="1765" radius="3" x="2270" y="1466" z="1086" inVp="2" inMag="2" time="69325134"/>
            <node id="1766" radius="3" x="2250" y="1455" z="1084" inVp="2" inMag="2" time="69327468"/>
            <node id="1767" radius="3" x="2243" y="1442" z="1084" inVp="0" inMag="2" time="69340368"/>
            <node id="1768" radius="3" x="2300" y="1531" z="1055" inVp="2" inMag="2" time="69349352"/>
            <node id="1769" radius="3" x="2282" y="1529" z="1056" inVp="2" inMag="2" time="69352035"/>
            <node id="1770" radius="3" x="2264" y="1533" z="1060" inVp="2" inMag="2" time="69354302"/>
            <node id="1771" radius="3" x="2246" y="1530" z="1063" inVp="2" inMag="2" time="69364217"/>
            <node id="1772" radius="3" x="2228" y="1556" z="1067" inVp="2" inMag="2" time="69384101"/>
            <node id="1773" radius="3" x="2232" y="1489" z="1075" inVp="2" inMag="2" time="69392035"/>
            <node id="1774" radius="3" x="2226" y="1452" z="1069" inVp="2" inMag="2" time="69400352"/>
            <node id="1775" radius="3" x="2212" y="1444" z="1061" inVp="2" inMag="2" time="69402752"/>
            <node id="1776" radius="3" x="2198" y="1442" z="1056" inVp="2" inMag="2" time="69404619"/>
            <node id="1777" radius="3" x="2186" y="1434" z="1053" inVp="2" inMag="2" time="69406452"/>
            <node id="1778" radius="3" x="2174" y="1431" z="1047" inVp="2" inMag="2" time="69408352"/>
            <node id="1779" radius="3" x="2166" y="1431" z="1043" inVp="2" inMag="2" time="69416769"/>
            <node id="1780" radius="3" x="2163" y="1404" z="1029" inVp="0" inMag="2" time="69470954"/>
            <node id="1781" radius="3" x="2174" y="1408" z="1021" inVp="0" inMag="2" time="69517785"/>
            <node id="1782" radius="3" x="2352" y="1612" z="1077" inVp="2" inMag="2" time="69699102"/>
            <node id="1783" radius="3" x="2350" y="1608" z="1094" inVp="2" inMag="2" time="69711686"/>
            <node id="1784" radius="3" x="2350" y="1651" z="1099" inVp="2" inMag="2" time="69721099"/>
            <node id="1785" radius="3" x="2334" y="1651" z="1104" inVp="2" inMag="2" time="69726800"/>
            <node id="1786" radius="3" x="2320" y="1658" z="1108" inVp="2" inMag="2" time="69736317"/>
            <node id="1787" radius="3" x="2306" y="1661" z="1112" inVp="2" inMag="2" time="69742034"/>
            <node id="1788" radius="3" x="2354" y="1778" z="1087" inVp="2" inMag="2" time="69794517"/>
            <node id="1789" radius="3" x="2338" y="1797" z="1087" inVp="2" inMag="2" time="69798235"/>
            <node id="1790" radius="3" x="2324" y="1798" z="1092" inVp="2" inMag="2" time="69800618"/>
            <node id="1791" radius="3" x="2304" y="1792" z="1088" inVp="2" inMag="2" time="69803219"/>
            <node id="1792" radius="3" x="2290" y="1788" z="1086" inVp="2" inMag="2" time="69805852"/>
            <node id="1793" radius="3" x="2282" y="1782" z="1087" inVp="2" inMag="2" time="69819486"/>
            <node id="1794" radius="3" x="2268" y="1776" z="1090" inVp="2" inMag="2" time="69827369"/>
            <node id="1795" radius="3" x="2356" y="1825" z="1049" inVp="2" inMag="2" time="69885369"/>
            <node id="1796" radius="3" x="2332" y="1866" z="1051" inVp="2" inMag="2" time="69902433"/>
            <node id="1797" radius="3" x="2302" y="1869" z="1041" inVp="2" inMag="2" time="69932668"/>
            <node id="1798" radius="3" x="2284" y="1885" z="1041" inVp="2" inMag="2" time="69936968"/>
            <node id="1799" radius="3" x="2268" y="1892" z="1037" inVp="2" inMag="2" time="69940186"/>
            <node id="1800" radius="3" x="2318" y="1838" z="1067" inVp="2" inMag="2" time="69946335"/>
            <node id="1801" radius="3" x="2298" y="1861" z="1065" inVp="2" inMag="2" time="69950219"/>
            <node id="1802" radius="3" x="2296" y="1889" z="1069" inVp="2" inMag="2" time="69967317"/>
            <node id="1803" radius="3" x="2304" y="1906" z="1077" inVp="2" inMag="2" time="69969333"/>
            <node id="1804" radius="3" x="2314" y="1906" z="1070" inVp="2" inMag="2" time="69972117"/>
            <node id="1805" radius="3" x="2325" y="1670" z="1081" inVp="2" inMag="2" time="70133836"/>
            <node id="1806" radius="3" x="2283" y="1662" z="1100" inVp="2" inMag="2" time="70143632"/>
            <node id="1807" radius="3" x="2271" y="1667" z="1117" inVp="2" inMag="2" time="70147433"/>
            <node id="1808" radius="3" x="2261" y="1635" z="1132" inVp="2" inMag="2" time="70192452"/>
            <node id="1809" radius="3" x="2261" y="1614" z="1160" inVp="2" inMag="2" time="70193868"/>
            <node id="1810" radius="3" x="2263" y="1595" z="1195" inVp="2" inMag="2" time="70205450"/>
            <node id="1811" radius="3" x="2255" y="1595" z="1211" inVp="2" inMag="2" time="70209100"/>
            <node id="1812" radius="3" x="2247" y="1577" z="1229" inVp="2" inMag="2" time="70239484"/>
            <node id="1813" radius="3" x="2237" y="1574" z="1244" inVp="2" inMag="2" time="70247653"/>
            <node id="1814" radius="3" x="2239" y="1599" z="1204" inVp="2" inMag="2" time="70261966"/>
            <node id="1815" radius="3" x="2233" y="1613" z="1210" inVp="2" inMag="2" time="70270333"/>
            <node id="1816" radius="3" x="2245" y="1620" z="1222" inVp="2" inMag="2" time="70291534"/>
            <node id="1817" radius="3" x="2261" y="1619" z="1226" inVp="2" inMag="2" time="70295619"/>
            <node id="1818" radius="3" x="2237" y="1667" z="1107" inVp="2" inMag="2" time="70379737"/>
            <node id="1819" radius="3" x="2219" y="1639" z="1119" inVp="2" inMag="2" time="70400419"/>
            <node id="1820" radius="3" x="2213" y="1647" z="1124" inVp="2" inMag="2" time="70406602"/>
            <node id="1821" radius="3" x="2213" y="1627" z="1144" inVp="2" inMag="2" time="70419386"/>
            <node id="1822" radius="3" x="2213" y="1665" z="1107" inVp="2" inMag="2" time="70422519"/>
            <node id="1823" radius="3" x="2249" y="1721" z="1107" inVp="2" inMag="2" time="70446017"/>
            <node id="1824" radius="3" x="2229" y="1736" z="1109" inVp="2" inMag="2" time="70511636"/>
            <node id="1825" radius="3" x="2215" y="1743" z="1106" inVp="2" inMag="2" time="70522252"/>
            <node id="1826" radius="3" x="2215" y="1761" z="1133" inVp="2" inMag="2" time="70523869"/>
            <node id="1827" radius="3" x="2183" y="1745" z="1111" inVp="2" inMag="2" time="70535703"/>
            <node id="1828" radius="3" x="2217" y="1656" z="1087" inVp="2" inMag="2" time="70573151"/>
            <node id="1829" radius="3" x="2209" y="1637" z="1061" inVp="2" inMag="2" time="70581301"/>
            <node id="1830" radius="3" x="2226" y="1621" z="1043" inVp="0" inMag="2" time="70599219"/>
            <node id="1831" radius="3" x="2223" y="1617" z="1031" inVp="0" inMag="2" time="70602984"/>
            <node id="1832" radius="3" x="2306" y="1730" z="1069" inVp="2" inMag="2" time="70706236"/>
            <node id="1833" radius="3" x="2246" y="1740" z="1101" inVp="2" inMag="2" time="70723803"/>
            <node id="1834" radius="3" x="2248" y="1749" z="1144" inVp="2" inMag="2" time="70733037"/>
            <node id="1835" radius="3" x="2234" y="1728" z="1141" inVp="2" inMag="2" time="70736487"/>
            <node id="1836" radius="3" x="2218" y="1708" z="1141" inVp="2" inMag="2" time="70739888"/>
            <node id="1837" radius="3" x="2200" y="1713" z="1133" inVp="2" inMag="2" time="70742785"/>
            <node id="1838" radius="3" x="2182" y="1715" z="1119" inVp="2" inMag="2" time="70747901"/>
            <node id="1839" radius="3" x="2170" y="1713" z="1110" inVp="2" inMag="2" time="70753083"/>
            <node id="1840" radius="3" x="2238" y="1696" z="1144" inVp="2" inMag="2" time="70782236"/>
            <node id="1841" radius="3" x="2248" y="1695" z="1153" inVp="2" inMag="2" time="70786870"/>
            <node id="1842" radius="3" x="2216" y="1719" z="1085" inVp="2" inMag="2" time="70830351"/>
            <node id="1843" radius="3" x="2198" y="1726" z="1083" inVp="2" inMag="2" time="70832868"/>
            <node id="1844" radius="3" x="2188" y="1731" z="1085" inVp="2" inMag="2" time="70836569"/>
            <node id="1845" radius="3" x="2174" y="1725" z="1078" inVp="2" inMag="2" time="70872201"/>
            <node id="1846" radius="3" x="2158" y="1722" z="1072" inVp="2" inMag="2" time="70879485"/>
            <node id="1847" radius="3" x="2295" y="1739" z="1036" inVp="2" inMag="2" time="70989701"/>
            <node id="1848" radius="3" x="2269" y="1739" z="1032" inVp="2" inMag="2" time="70994550"/>
            <node id="1849" radius="3" x="2239" y="1736" z="1038" inVp="2" inMag="2" time="70997134"/>
            <node id="1850" radius="3" x="2213" y="1741" z="1025" inVp="2" inMag="2" time="70999534"/>
            <node id="1851" radius="3" x="2185" y="1763" z="1001" inVp="2" inMag="2" time="71002868"/>
            <node id="1852" radius="3" x="2157" y="1781" z="988" inVp="2" inMag="2" time="71005634"/>
            <node id="1853" radius="3" x="2135" y="1776" z="985" inVp="2" inMag="2" time="71007817"/>
            <node id="1854" radius="3" x="2109" y="1774" z="979" inVp="2" inMag="2" time="71009868"/>
            <node id="1855" radius="3" x="2085" y="1773" z="972" inVp="2" inMag="2" time="71012051"/>
            <node id="1856" radius="3" x="2063" y="1755" z="973" inVp="2" inMag="2" time="71014369"/>
            <node id="1857" radius="3" x="2037" y="1741" z="981" inVp="2" inMag="2" time="71016652"/>
            <node id="1858" radius="3" x="2015" y="1735" z="987" inVp="2" inMag="2" time="71019752"/>
            <node id="1859" radius="3" x="1991" y="1736" z="988" inVp="2" inMag="2" time="71021952"/>
            <node id="1860" radius="3" x="1969" y="1738" z="988" inVp="2" inMag="2" time="71024303"/>
            <node id="1861" radius="3" x="1945" y="1747" z="994" inVp="2" inMag="2" time="71026953"/>
            <node id="1862" radius="3" x="1921" y="1757" z="999" inVp="2" inMag="2" time="71029168"/>
            <node id="1863" radius="3" x="1897" y="1760" z="999" inVp="2" inMag="2" time="71031187"/>
            <node id="1864" radius="3" x="1873" y="1761" z="994" inVp="2" inMag="2" time="71033401"/>
            <node id="1865" radius="3" x="1853" y="1756" z="994" inVp="2" inMag="2" time="71035619"/>
            <node id="1866" radius="3" x="1829" y="1763" z="977" inVp="2" inMag="2" time="71037436"/>
            <node id="1867" radius="3" x="1807" y="1764" z="947" inVp="2" inMag="2" time="71039653"/>
            <node id="1868" radius="3" x="1787" y="1765" z="931" inVp="2" inMag="2" time="71042133"/>
            <node id="1869" radius="3" x="1761" y="1773" z="909" inVp="2" inMag="2" time="71044316"/>
            <node id="1870" radius="3" x="1735" y="1769" z="882" inVp="2" inMag="2" time="71046934"/>
            <node id="1871" radius="3" x="1711" y="1774" z="863" inVp="2" inMag="2" time="71048967"/>
            <node id="1872" radius="3" x="1685" y="1771" z="842" inVp="2" inMag="2" time="71051150"/>
            <node id="1873" radius="3" x="1661" y="1751" z="832" inVp="2" inMag="2" time="71053317"/>
            <node id="1874" radius="3" x="1637" y="1709" z="837" inVp="2" inMag="2" time="71055818"/>
            <node id="1875" radius="3" x="1615" y="1683" z="846" inVp="2" inMag="2" time="71058100"/>
            <node id="1876" radius="3" x="1591" y="1659" z="853" inVp="2" inMag="2" time="71061118"/>
            <node id="1877" radius="3" x="1567" y="1632" z="862" inVp="2" inMag="2" time="71063351"/>
            <node id="1878" radius="3" x="1543" y="1621" z="867" inVp="2" inMag="2" time="71065584"/>
            <node id="1879" radius="3" x="1523" y="1617" z="871" inVp="2" inMag="2" time="71067485"/>
            <node id="1880" radius="3" x="1497" y="1616" z="868" inVp="2" inMag="2" time="71069801"/>
            <node id="1881" radius="3" x="1471" y="1617" z="860" inVp="2" inMag="2" time="71072101"/>
            <node id="1882" radius="3" x="1449" y="1619" z="847" inVp="2" inMag="2" time="71074434"/>
            <node id="1883" radius="3" x="1427" y="1625" z="830" inVp="2" inMag="2" time="71078018"/>
            <node id="1884" radius="3" x="1399" y="1623" z="800" inVp="2" inMag="2" time="71080385"/>
            <node id="1885" radius="3" x="1375" y="1621" z="786" inVp="2" inMag="2" time="71082852"/>
            <node id="1886" radius="3" x="1351" y="1624" z="786" inVp="2" inMag="2" time="71086203"/>
            <node id="1887" radius="3" x="1327" y="1617" z="789" inVp="2" inMag="2" time="71088836"/>
            <node id="1888" radius="3" x="1305" y="1616" z="805" inVp="2" inMag="2" time="71091769"/>
            <node id="1889" radius="3" x="1281" y="1612" z="821" inVp="2" inMag="2" time="71094351"/>
            <node id="1890" radius="3" x="1259" y="1595" z="839" inVp="2" inMag="2" time="71096769"/>
            <node id="1891" radius="3" x="1235" y="1593" z="855" inVp="2" inMag="2" time="71099286"/>
            <node id="1892" radius="3" x="1213" y="1584" z="868" inVp="2" inMag="2" time="71101667"/>
            <node id="1893" radius="3" x="1191" y="1571" z="879" inVp="2" inMag="2" time="71104000"/>
            <node id="1894" radius="3" x="1169" y="1553" z="884" inVp="2" inMag="2" time="71106784"/>
            <node id="1895" radius="3" x="1145" y="1550" z="885" inVp="2" inMag="2" time="71109351"/>
            <node id="1896" radius="3" x="1125" y="1540" z="883" inVp="2" inMag="2" time="71111801"/>
            <node id="1897" radius="3" x="1107" y="1529" z="872" inVp="2" inMag="2" time="71114385"/>
            <node id="1898" radius="3" x="1085" y="1507" z="841" inVp="2" inMag="2" time="71119318"/>
            <node id="1899" radius="3" x="1057" y="1473" z="806" inVp="2" inMag="2" time="71121668"/>
            <node id="1900" radius="3" x="1033" y="1449" z="781" inVp="2" inMag="2" time="71128702"/>
            <node id="1901" radius="3" x="1007" y="1411" z="757" inVp="2" inMag="2" time="71131118"/>
            <node id="1902" radius="3" x="979" y="1404" z="745" inVp="2" inMag="2" time="71133152"/>
            <node id="1903" radius="3" x="953" y="1422" z="738" inVp="2" inMag="2" time="71135436"/>
            <node id="1904" radius="3" x="927" y="1433" z="742" inVp="2" inMag="2" time="71137451"/>
            <node id="1905" radius="3" x="903" y="1446" z="744" inVp="2" inMag="2" time="71139636"/>
            <node id="1906" radius="3" x="879" y="1466" z="745" inVp="2" inMag="2" time="71141920"/>
            <node id="1907" radius="3" x="857" y="1476" z="745" inVp="2" inMag="2" time="71144270"/>
            <node id="1908" radius="3" x="833" y="1498" z="747" inVp="2" inMag="2" time="71146903"/>
            <node id="1909" radius="3" x="811" y="1513" z="747" inVp="2" inMag="2" time="71149220"/>
            <node id="1910" radius="3" x="787" y="1524" z="746" inVp="2" inMag="2" time="71151569"/>
            <node id="1911" radius="3" x="765" y="1533" z="745" inVp="2" inMag="2" time="71154070"/>
            <node id="1912" radius="3" x="743" y="1541" z="745" inVp="2" inMag="2" time="71156503"/>
            <node id="1913" radius="3" x="723" y="1535" z="742" inVp="2" inMag="2" time="71158920"/>
            <node id="1914" radius="3" x="699" y="1517" z="734" inVp="2" inMag="2" time="71161501"/>
            <node id="1915" radius="3" x="679" y="1485" z="725" inVp="2" inMag="2" time="71164033"/>
            <node id="1916" radius="3" x="655" y="1458" z="721" inVp="2" inMag="2" time="71166601"/>
            <node id="1917" radius="3" x="633" y="1438" z="718" inVp="2" inMag="2" time="71169001"/>
            <node id="1918" radius="3" x="611" y="1402" z="707" inVp="2" inMag="2" time="71171367"/>
            <node id="1919" radius="3" x="591" y="1380" z="704" inVp="2" inMag="2" time="71174085"/>
            <node id="1920" radius="3" x="571" y="1374" z="701" inVp="2" inMag="2" time="71176668"/>
            <node id="1921" radius="3" x="549" y="1355" z="696" inVp="2" inMag="2" time="71181634"/>
            <node id="1922" radius="3" x="523" y="1343" z="697" inVp="2" inMag="2" time="71183685"/>
            <node id="1923" radius="3" x="501" y="1327" z="694" inVp="2" inMag="2" time="71185819"/>
            <node id="1924" radius="3" x="475" y="1310" z="696" inVp="2" inMag="2" time="71188152"/>
            <node id="1925" radius="3" x="449" y="1280" z="703" inVp="2" inMag="2" time="71190619"/>
            <node id="1926" radius="3" x="429" y="1256" z="710" inVp="2" inMag="2" time="71192985"/>
            <node id="1927" radius="3" x="407" y="1239" z="712" inVp="2" inMag="2" time="71195436"/>
            <node id="1928" radius="3" x="381" y="1235" z="711" inVp="2" inMag="2" time="71198169"/>
            <node id="1929" radius="3" x="359" y="1234" z="706" inVp="2" inMag="2" time="71200470"/>
            <node id="1930" radius="3" x="335" y="1239" z="707" inVp="2" inMag="2" time="71203003"/>
            <node id="1931" radius="3" x="313" y="1237" z="707" inVp="2" inMag="2" time="71205353"/>
            <node id="1932" radius="3" x="293" y="1235" z="703" inVp="2" inMag="2" time="71207586"/>
            <node id="1933" radius="3" x="267" y="1237" z="704" inVp="2" inMag="2" time="71209970"/>
            <node id="1934" radius="3" x="245" y="1236" z="703" inVp="2" inMag="2" time="71212003"/>
            <node id="1935" radius="3" x="223" y="1243" z="700" inVp="2" inMag="2" time="71214187"/>
            <node id="1936" radius="3" x="199" y="1244" z="697" inVp="2" inMag="2" time="71217220"/>
            <node id="1937" radius="3" x="177" y="1231" z="695" inVp="2" inMag="2" time="71219602"/>
            <node id="1938" radius="3" x="153" y="1216" z="686" inVp="2" inMag="2" time="71221701"/>
            <node id="1939" radius="3" x="133" y="1207" z="685" inVp="2" inMag="2" time="71223818"/>
            <node id="1940" radius="3" x="109" y="1181" z="686" inVp="2" inMag="2" time="71225868"/>
            <node id="1941" radius="3" x="87" y="1156" z="684" inVp="2" inMag="2" time="71228102"/>
            <node id="1942" radius="3" x="65" y="1134" z="685" inVp="2" inMag="2" time="71230435"/>
            <node id="1943" radius="3" x="53" y="1123" z="682" inVp="2" inMag="2" time="71233635"/>
            <node id="1944" radius="3" x="2233" y="1689" z="1042" inVp="2" inMag="2" time="71437918"/>
            <node id="1945" radius="3" x="2227" y="1615" z="1010" inVp="2" inMag="2" time="71444435"/>
            <node id="1946" radius="3" x="2213" y="1605" z="996" inVp="2" inMag="2" time="71448302"/>
            <node id="1947" radius="3" x="2203" y="1602" z="993" inVp="2" inMag="2" time="71451952"/>
            <node id="1948" radius="3" x="2147" y="1624" z="961" inVp="1" inMag="2" time="71482167"/>
            <node id="1949" radius="3" x="2143" y="1640" z="958" inVp="1" inMag="2" time="71485617"/>
            <node id="1950" radius="3" x="2233" y="1647" z="1035" inVp="2" inMag="2" time="71605968"/>
            <node id="1951" radius="3" x="2225" y="1633" z="1041" inVp="2" inMag="2" time="71609985"/>
            <node id="1952" radius="3" x="2205" y="1679" z="1066" inVp="2" inMag="2" time="71650901"/>
            <node id="1953" radius="3" x="2225" y="1685" z="1083" inVp="2" inMag="2" time="71656518"/>
            <node id="1954" radius="3" x="2200" y="1669" z="1042" inVp="2" inMag="2" time="71720333"/>
            <node id="1955" radius="3" x="2190" y="1669" z="1056" inVp="2" inMag="2" time="71724301"/>
            <node id="1956" radius="3" x="2163" y="1788" z="975" inVp="2" inMag="2" time="71810819"/>
            <node id="1957" radius="3" x="2183" y="1787" z="964" inVp="2" inMag="2" time="71814436"/>
            <node id="1958" radius="3" x="2197" y="1794" z="963" inVp="2" inMag="2" time="71823550"/>
            <node id="1959" radius="3" x="2209" y="1809" z="973" inVp="2" inMag="2" time="71825650"/>
            <node id="1960" radius="3" x="2217" y="1811" z="977" inVp="2" inMag="2" time="71829433"/>
            <node id="1961" radius="3" x="2195" y="1796" z="940" inVp="2" inMag="2" time="71848084"/>
            <node id="1962" radius="3" x="2209" y="1799" z="939" inVp="2" inMag="2" time="71850884"/>
            <node id="1963" radius="3" x="2221" y="1804" z="940" inVp="2" inMag="2" time="71853285"/>
            <node id="1964" radius="3" x="2235" y="1805" z="946" inVp="2" inMag="2" time="71859268"/>
            <node id="1965" radius="3" x="2113" y="1763" z="1023" inVp="2" inMag="2" time="71911486"/>
            <node id="1966" radius="3" x="2129" y="1768" z="1041" inVp="2" inMag="2" time="71914185"/>
            <node id="1967" radius="3" x="2139" y="1774" z="1056" inVp="2" inMag="2" time="71920786"/>
            <node id="1968" radius="3" x="2153" y="1782" z="1085" inVp="2" inMag="2" time="71923185"/>
            <node id="1969" radius="3" x="2169" y="1790" z="1105" inVp="2" inMag="2" time="71925553"/>
            <node id="1970" radius="3" x="2185" y="1797" z="1116" inVp="2" inMag="2" time="71927453"/>
            <node id="1971" radius="3" x="2201" y="1802" z="1123" inVp="2" inMag="2" time="71929602"/>
            <node id="1972" radius="3" x="2215" y="1804" z="1131" inVp="2" inMag="2" time="71931686"/>
            <node id="1973" radius="3" x="2229" y="1807" z="1140" inVp="2" inMag="2" time="71938004"/>
            <node id="1974" radius="3" x="2229" y="1818" z="1159" inVp="2" inMag="2" time="71945500"/>
            <node id="1975" radius="3" x="2229" y="1830" z="1157" inVp="2" inMag="2" time="71947000"/>
            <node id="1976" radius="3" x="2243" y="1798" z="1153" inVp="2" inMag="2" time="71956934"/>
            <node id="1977" radius="3" x="2257" y="1787" z="1178" inVp="2" inMag="2" time="71958868"/>
            <node id="1978" radius="3" x="2259" y="1793" z="1190" inVp="2" inMag="2" time="71963801"/>
            <node id="2011" radius="3" x="2284" y="1788" z="937" inVp="2" inMag="1" time="74792401"/>
            <node id="2012" radius="3" x="2284" y="1800" z="928" inVp="2" inMag="1" time="74795434"/>
            <node id="2013" radius="3" x="2271" y="1801" z="927" inVp="2" inMag="1" time="74811418"/>
            <node id="2014" radius="3" x="2294" y="1792" z="926" inVp="2" inMag="1" time="74855368"/>
            <node id="2015" radius="3" x="2294" y="1801" z="939" inVp="2" inMag="1" time="74856719"/>
            <node id="2016" radius="3" x="2284" y="1806" z="941" inVp="2" inMag="1" time="74859568"/>
            <node id="2031" radius="3" x="2269" y="1768" z="794" inVp="2" inMag="1" time="76341601"/>
            <node id="2032" radius="3" x="2275" y="1756" z="786" inVp="2" inMag="1" time="76347350"/>
            <node id="2033" radius="3" x="2285" y="1751" z="782" inVp="2" inMag="1" time="76350268"/>
            <node id="2038" radius="3" x="2328" y="1966" z="887" inVp="2" inMag="1" time="76593378"/>
            <node id="2039" radius="3" x="2329" y="1979" z="877" inVp="2" inMag="1" time="76605661"/>
            <node id="2040" radius="3" x="2319" y="1977" z="884" inVp="2" inMag="1" time="76634151"/>
            <node id="2041" radius="3" x="2312" y="1982" z="889" inVp="2" inMag="1" time="76637116"/>
            <node id="11215" radius="3" x="2168" y="1732" z="1080" inVp="2" inMag="1" time="219668690"/>
            <node id="11216" radius="3" x="2168" y="1736" z="1086" inVp="2" inMag="1" time="219670275"/>
            <node id="11217" radius="3" x="2173" y="1741" z="1091" inVp="2" inMag="1" time="219672844"/>
            <node id="11218" radius="3" x="2179" y="1745" z="1096" inVp="2" inMag="1" time="219675462"/>
            <node id="11223" radius="3" x="2361" y="1867" z="866" inVp="2" inMag="1" time="220451742"/>
            <node id="11224" radius="3" x="2361" y="1879" z="875" inVp="2" inMag="1" time="220455462"/>
            <node id="11225" radius="3" x="2365" y="1905" z="875" inVp="2" inMag="1" time="220487154"/>
            <node id="11226" radius="3" x="2359" y="1882" z="851" inVp="2" inMag="1" time="220499564"/>
            <node id="11227" radius="3" x="2365" y="1879" z="887" inVp="2" inMag="1" time="220530957"/>
            <node id="11228" radius="3" x="2367" y="1871" z="897" inVp="2" inMag="1" time="220533059"/>
            <node id="11229" radius="3" x="2371" y="1864" z="902" inVp="2" inMag="1" time="220535278"/>
            <node id="11230" radius="3" x="2374" y="1855" z="909" inVp="2" inMag="1" time="220537378"/>
            <node id="11231" radius="3" x="2376" y="1847" z="925" inVp="2" inMag="1" time="220539030"/>
            <node id="11232" radius="3" x="2365" y="1927" z="877" inVp="2" inMag="1" time="220568556"/>
            <node id="11233" radius="3" x="2365" y="1945" z="874" inVp="2" inMag="1" time="220569840"/>
            <node id="11234" radius="3" x="2359" y="1958" z="868" inVp="2" inMag="1" time="220572276"/>
            <node id="11235" radius="3" x="2361" y="1968" z="855" inVp="2" inMag="1" time="220578797"/>
            <node id="11236" radius="3" x="2355" y="1973" z="851" inVp="2" inMag="1" time="220580950"/>
            <node id="11237" radius="3" x="2347" y="1976" z="842" inVp="2" inMag="1" time="220585085"/>
            <node id="11238" radius="3" x="2339" y="1978" z="848" inVp="2" inMag="1" time="220587538"/>
            <node id="11239" radius="3" x="2329" y="1981" z="849" inVp="2" inMag="1" time="220590407"/>
            <node id="11241" radius="3" x="2316" y="1784" z="916" inVp="2" inMag="1" time="220735210"/>
            <node id="11242" radius="3" x="2317" y="1775" z="909" inVp="2" inMag="1" time="220746421"/>
            <node id="11243" radius="3" x="2318" y="1760" z="908" inVp="2" inMag="1" time="220748707"/>
            <node id="11244" radius="3" x="2320" y="1751" z="910" inVp="2" inMag="1" time="220750841"/>
            <node id="11245" radius="3" x="2329" y="1750" z="911" inVp="2" inMag="1" time="220753994"/>
            <node id="11246" radius="3" x="2338" y="1741" z="907" inVp="2" inMag="1" time="220756280"/>
            <node id="11247" radius="3" x="2343" y="1735" z="905" inVp="2" inMag="1" time="220757931"/>
            <node id="11248" radius="3" x="2346" y="1730" z="901" inVp="2" inMag="1" time="220759849"/>
            <node id="11249" radius="3" x="2353" y="1725" z="902" inVp="2" inMag="1" time="220762234"/>
            <node id="11250" radius="3" x="2354" y="1722" z="896" inVp="2" inMag="1" time="220767521"/>
            <node id="11251" radius="3" x="2363" y="1722" z="897" inVp="2" inMag="1" time="220771525"/>
            <node id="11252" radius="3" x="2368" y="1715" z="893" inVp="2" inMag="1" time="220773793"/>
            <node id="11253" radius="3" x="2372" y="1712" z="890" inVp="2" inMag="1" time="220776862"/>
            <node id="11255" radius="3" x="2317" y="1754" z="915" inVp="2" inMag="1" time="220845135"/>
            <node id="11256" radius="3" x="2307" y="1755" z="915" inVp="2" inMag="1" time="220848505"/>
            <node id="11257" radius="3" x="2350" y="1915" z="900" inVp="2" inMag="1" time="220905435"/>
            <node id="11258" radius="3" x="2347" y="1914" z="893" inVp="2" inMag="1" time="220907803"/>
            <node id="11259" radius="3" x="2346" y="1908" z="898" inVp="2" inMag="1" time="220933427"/>
            <node id="11260" radius="3" x="2345" y="1901" z="897" inVp="2" inMag="1" time="220938181"/>
            <node id="11261" radius="3" x="2341" y="1900" z="887" inVp="2" inMag="1" time="220945253"/>
            <node id="11262" radius="3" x="2340" y="1897" z="882" inVp="2" inMag="1" time="220947188"/>
            <node id="11263" radius="3" x="2338" y="1892" z="878" inVp="2" inMag="1" time="220949089"/>
            <node id="11265" radius="3" x="2340" y="1912" z="888" inVp="2" inMag="1" time="220999015"/>
            <node id="11266" radius="3" x="2338" y="1909" z="885" inVp="2" inMag="1" time="221012193"/>
            <node id="17512" radius="3" x="2178" y="2036" z="974" inVp="1" inMag="1" time="311109217"/>
            <node id="17513" radius="3" x="2174" y="2032" z="975" inVp="1" inMag="1" time="311116252"/>
            <node id="39919" radius="3" x="2260" y="1577" z="1235" inVp="0" inMag="1" time="658987172"/>
            <node id="39920" radius="3" x="2264" y="1570" z="1238" inVp="0" inMag="1" time="658990005"/>
            <node id="39921" radius="3" x="2266" y="1568" z="1245" inVp="0" inMag="1" time="658992605"/>
            <node id="39922" radius="3" x="2254" y="1577" z="1241" inVp="0" inMag="1" time="659014940"/>
            <node id="39923" radius="3" x="2255" y="1579" z="1252" inVp="0" inMag="1" time="659017806"/>
            <node id="39924" radius="3" x="2255" y="1584" z="1266" inVp="0" inMag="1" time="659021440"/>
            <node id="39925" radius="3" x="2251" y="1578" z="1280" inVp="0" inMag="1" time="659026073"/>
            <node id="39926" radius="3" x="2252" y="1572" z="1286" inVp="0" inMag="1" time="659028340"/>
        </nodes>
        <edges>
            <edge source="1605" target="1606"/>
            <edge source="1605" target="1612"/>
            <edge source="1605" target="1621"/>
            <edge source="1605" target="1646"/>
            <edge source="1605" target="1667"/>
            <edge source="1605" target="1681"/>
            <edge source="1605" target="1716"/>
            <edge source="1605" target="1725"/>
            <edge source="1605" target="1788"/>
            <edge source="1605" target="1795"/>
            <edge source="1605" target="1805"/>
            <edge source="1605" target="1832"/>
            <edge source="1605" target="1847"/>
            <edge source="1606" target="1607"/>
            <edge source="1607" target="1608"/>
            <edge source="1607" target="1609"/>
            <edge source="1609" target="1610"/>
            <edge source="1609" target="1611"/>
            <edge source="1612" target="1613"/>
            <edge source="1613" target="1614"/>
            <edge source="1614" target="1615"/>
            <edge source="1614" target="1618"/>
            <edge source="1615" target="1616"/>
            <edge source="1616" target="1617"/>
            <edge source="1618" target="1619"/>
            <edge source="1619" target="1620"/>
            <edge source="1621" target="1622"/>
            <edge source="1622" target="1623"/>
            <edge source="1622" target="1628"/>
            <edge source="1623" target="1624"/>
            <edge source="1624" target="1625"/>
            <edge source="1625" target="1626"/>
            <edge source="1626" target="1627"/>
            <edge source="1628" target="1629"/>
            <edge source="1629" target="1630"/>
            <edge source="1629" target="1644"/>
            <edge source="1630" target="1631"/>
            <edge source="1631" target="1632"/>
            <edge source="1632" target="1633"/>
            <edge source="1633" target="1634"/>
            <edge source="1634" target="1635"/>
            <edge source="1635" target="1636"/>
            <edge source="1636" target="1637"/>
            <edge source="1637" target="1638"/>
            <edge source="1638" target="1639"/>
            <edge source="1639" target="1640"/>
            <edge source="1640" target="1641"/>
            <edge source="1641" target="1642"/>
            <edge source="1642" target="1643"/>
            <edge source="1642" target="17512"/>
            <edge source="1644" target="1645"/>
            <edge source="1646" target="1647"/>
            <edge source="1647" target="1648"/>
            <edge source="1647" target="1650"/>
            <edge source="1648" target="1649"/>
            <edge source="1650" target="1651"/>
            <edge source="1650" target="1653"/>
            <edge source="1651" target="1652"/>
            <edge source="1653" target="1654"/>
            <edge source="1654" target="1655"/>
            <edge source="1654" target="1663"/>
            <edge source="1654" target="11257"/>
            <edge source="1655" target="1656"/>
            <edge source="1656" target="1657"/>
            <edge source="1656" target="2038"/>
            <edge source="1657" target="1658"/>
            <edge source="1658" target="1659"/>
            <edge source="1659" target="1660"/>
            <edge source="1660" target="1661"/>
            <edge source="1661" target="1662"/>
            <edge source="1663" target="1664"/>
            <edge source="1664" target="1665"/>
            <edge source="1664" target="1666"/>
            <edge source="1667" target="1668"/>
            <edge source="1668" target="1669"/>
            <edge source="1668" target="1672"/>
            <edge source="1669" target="1670"/>
            <edge source="1670" target="1671"/>
            <edge source="1672" target="1673"/>
            <edge source="1673" target="1674"/>
            <edge source="1674" target="1675"/>
            <edge source="1674" target="11223"/>
            <edge source="1675" target="1676"/>
            <edge source="1676" target="1677"/>
            <edge source="1677" target="1678"/>
            <edge source="1678" target="1679"/>
            <edge source="1678" target="1680"/>
            <edge source="1681" target="1682"/>
            <edge source="1681" target="1683"/>
            <edge source="1683" target="1684"/>
            <edge source="1683" target="1688"/>
            <edge source="1683" target="2011"/>
            <edge source="1684" target="1685"/>
            <edge source="1685" target="1686"/>
            <edge source="1686" target="1687"/>
            <edge source="1688" target="1689"/>
            <edge source="1688" target="1696"/>
            <edge source="1688" target="2014"/>
            <edge source="1688" target="11241"/>
            <edge source="1689" target="1690"/>
            <edge source="1690" target="1691"/>
            <edge source="1691" target="1692"/>
            <edge source="1692" target="1693"/>
            <edge source="1693" target="1694"/>
            <edge source="1694" target="1695"/>
            <edge source="1696" target="1697"/>
            <edge source="1696" target="1703"/>
            <edge source="1697" target="1698"/>
            <edge source="1698" target="1699"/>
            <edge source="1699" target="1700"/>
            <edge source="1700" target="1701"/>
            <edge source="1701" target="1702"/>
            <edge source="1703" target="1704"/>
            <edge source="1704" target="1705"/>
            <edge source="1704" target="1709"/>
            <edge source="1704" target="2031"/>
            <edge source="1705" target="1706"/>
            <edge source="1706" target="1707"/>
            <edge source="1707" target="1708"/>
            <edge source="1709" target="1710"/>
            <edge source="1710" target="1711"/>
            <edge source="1711" target="1712"/>
            <edge source="1712" target="1713"/>
            <edge source="1713" target="1714"/>
            <edge source="1714" target="1715"/>
            <edge source="1716" target="1717"/>
            <edge source="1717" target="1718"/>
            <edge source="1718" target="1719"/>
            <edge source="1719" target="1720"/>
            <edge source="1720" target="1721"/>
            <edge source="1721" target="1722"/>
            <edge source="1722" target="1723"/>
            <edge source="1723" target="1724"/>
            <edge source="1725" target="1726"/>
            <edge source="1725" target="1782"/>
            <edge source="1726" target="1727"/>
            <edge source="1726" target="1755"/>
            <edge source="1727" target="1728"/>
            <edge source="1728" target="1729"/>
            <edge source="1728" target="1751"/>
            <edge source="1729" target="1730"/>
            <edge source="1729" target="1731"/>
            <edge source="1731" target="1732"/>
            <edge source="1732" target="1733"/>
            <edge source="1733" target="1734"/>
            <edge source="1733" target="1736"/>
            <edge source="1734" target="1735"/>
            <edge source="1736" target="1737"/>
            <edge source="1737" target="1738"/>
            <edge source="1738" target="1739"/>
            <edge source="1738" target="1741"/>
            <edge source="1738" target="1948"/>
            <edge source="1739" target="1740"/>
            <edge source="1741" target="1742"/>
            <edge source="1742" target="1743"/>
            <edge source="1743" target="1744"/>
            <edge source="1744" target="1745"/>
            <edge source="1744" target="1750"/>
            <edge source="1745" target="1746"/>
            <edge source="1746" target="1747"/>
            <edge source="1747" target="1748"/>
            <edge source="1748" target="1749"/>
            <edge source="1751" target="1752"/>
            <edge source="1752" target="1753"/>
            <edge source="1753" target="1754"/>
            <edge source="1755" target="1756"/>
            <edge source="1756" target="1757"/>
            <edge source="1756" target="1762"/>
            <edge source="1756" target="1768"/>
            <edge source="1757" target="1758"/>
            <edge source="1758" target="1759"/>
            <edge source="1759" target="1760"/>
            <edge source="1760" target="1761"/>
            <edge source="1762" target="1763"/>
            <edge source="1763" target="1764"/>
            <edge source="1764" target="1765"/>
            <edge source="1765" target="1766"/>
            <edge source="1766" target="1767"/>
            <edge source="1768" target="1769"/>
            <edge source="1769" target="1770"/>
            <edge source="1770" target="1771"/>
            <edge source="1771" target="1772"/>
            <edge source="1771" target="1773"/>
            <edge source="1773" target="1774"/>
            <edge source="1774" target="1775"/>
            <edge source="1775" target="1776"/>
            <edge source="1776" target="1777"/>
            <edge source="1777" target="1778"/>
            <edge source="1778" target="1779"/>
            <edge source="1779" target="1780"/>
            <edge source="1780" target="1781"/>
            <edge source="1782" target="1783"/>
            <edge source="1782" target="1784"/>
            <edge source="1784" target="1785"/>
            <edge source="1785" target="1786"/>
            <edge source="1786" target="1787"/>
            <edge source="1788" target="1789"/>
            <edge source="1789" target="1790"/>
            <edge source="1790" target="1791"/>
            <edge source="1791" target="1792"/>
            <edge source="1792" target="1793"/>
            <edge source="1793" target="1794"/>
            <edge source="1795" target="1796"/>
            <edge source="1795" target="1800"/>
            <edge source="1796" target="1797"/>
            <edge source="1797" target="1798"/>
            <edge source="1798" target="1799"/>
            <edge source="1800" target="1801"/>
            <edge source="1801" target="1802"/>
            <edge source="1802" target="1803"/>
            <edge source="1803" target="1804"/>
            <edge source="1805" target="1806"/>
            <edge source="1806" target="1807"/>
            <edge source="1807" target="1808"/>
            <edge source="1807" target="1818"/>
            <edge source="1808" target="1809"/>
            <edge source="1809" target="1810"/>
            <edge source="1810" target="1811"/>
            <edge source="1811" target="1812"/>
            <edge source="1811" target="1814"/>
            <edge source="1812" target="1813"/>
            <edge source="1812" target="39919"/>
            <edge source="1812" target="39922"/>
            <edge source="1814" target="1815"/>
            <edge source="1815" target="1816"/>
            <edge source="1816" target="1817"/>
            <edge source="1818" target="1819"/>
            <edge source="1818" target="1823"/>
            <edge source="1818" target="1828"/>
            <edge source="1819" target="1820"/>
            <edge source="1820" target="1821"/>
            <edge source="1820" target="1822"/>
            <edge source="1823" target="1824"/>
            <edge source="1824" target="1825"/>
            <edge source="1825" target="1826"/>
            <edge source="1826" target="1827"/>
            <edge source="1828" target="1829"/>
            <edge source="1829" target="1830"/>
            <edge source="1830" target="1831"/>
            <edge source="1832" target="1833"/>
            <edge source="1833" target="1834"/>
            <edge source="1833" target="1842"/>
            <edge source="1834" target="1835"/>
            <edge source="1835" target="1836"/>
            <edge source="1836" target="1837"/>
            <edge source="1836" target="1840"/>
            <edge source="1837" target="1838"/>
            <edge source="1838" target="1839"/>
            <edge source="1840" target="1841"/>
            <edge source="1842" target="1843"/>
            <edge source="1843" target="1844"/>
            <edge source="1844" target="1845"/>
            <edge source="1845" target="1846"/>
            <edge source="1845" target="11215"/>
            <edge source="1847" target="1848"/>
            <edge source="1848" target="1849"/>
            <edge source="1849" target="1850"/>
            <edge source="1849" target="1944"/>
            <edge source="1850" target="1851"/>
            <edge source="1851" target="1852"/>
            <edge source="1852" target="1853"/>
            <edge source="1853" target="1854"/>
            <edge source="1853" target="1956"/>
            <edge source="1854" target="1855"/>
            <edge source="1854" target="1965"/>
            <edge source="1855" target="1856"/>
            <edge source="1856" target="1857"/>
            <edge source="1857" target="1858"/>
            <edge source="1858" target="1859"/>
            <edge source="1859" target="1860"/>
            <edge source="1860" target="1861"/>
            <edge source="1861" target="1862"/>
            <edge source="1862" target="1863"/>
            <edge source="1863" target="1864"/>
            <edge source="1864" target="1865"/>
            <edge source="1865" target="1866"/>
            <edge source="1866" target="1867"/>
            <edge source="1867" target="1868"/>
            <edge source="1868" target="1869"/>
            <edge source="1869" target="1870"/>
            <edge source="1870" target="1871"/>
            <edge source="1871" target="1872"/>
            <edge source="1872" target="1873"/>
            <edge source="1873" target="1874"/>
            <edge source="1874" target="1875"/>
            <edge source="1875" target="1876"/>
            <edge source="1876" target="1877"/>
            <edge source="1877" target="1878"/>
            <edge source="1878" target="1879"/>
            <edge source="1879" target="1880"/>
            <edge source="1880" target="1881"/>
            <edge source="1881" target="1882"/>
            <edge source="1882" target="1883"/>
            <edge source="1883" target="1884"/>
            <edge source="1884" target="1885"/>
            <edge source="1885" target="1886"/>
            <edge source="1886" target="1887"/>
            <edge source="1887" target="1888"/>
            <edge source="1888" target="1889"/>
            <edge source="1889" target="1890"/>
            <edge source="1890" target="1891"/>
            <edge source="1891" target="1892"/>
            <edge source="1892" target="1893"/>
            <edge source="1893" target="1894"/>
            <edge source="1894" target="1895"/>
            <edge source="1895" target="1896"/>
            <edge source="1896" target="1897"/>
            <edge source="1897" target="1898"/>
            <edge source="1898" target="1899"/>
            <edge source="1899" target="1900"/>
            <edge source="1900" target="1901"/>
            <edge source="1901" target="1902"/>
            <edge source="1902" target="1903"/>
            <edge source="1903" target="1904"/>
            <edge source="1904" target="1905"/>
            <edge source="1905" target="1906"/>
            <edge source="1906" target="1907"/>
            <edge source="1907" target="1908"/>
            <edge source="1908" target="1909"/>
            <edge source="1909" target="1910"/>
            <edge source="1910" target="1911"/>
            <edge source="1911" target="1912"/>
            <edge source="1912" target="1913"/>
            <edge source="1913" target="1914"/>
            <edge source="1914" target="1915"/>
            <edge source="1915" target="1916"/>
            <edge source="1916" target="1917"/>
            <edge source="1917" target="1918"/>
            <edge source="1918" target="1919"/>
            <edge source="1919" target="1920"/>
            <edge source="1920" target="1921"/>
            <edge source="1921" target="1922"/>
            <edge source="1922" target="1923"/>
            <edge source="1923" target="1924"/>
            <edge source="1924" target="1925"/>
            <edge source="1925" target="1926"/>
            <edge source="1926" target="1927"/>
            <edge source="1927" target="1928"/>
            <edge source="1928" target="1929"/>
            <edge source="1929" target="1930"/>
            <edge source="1930" target="1931"/>
            <edge source="1931" target="1932"/>
            <edge source="1932" target="1933"/>
            <edge source="1933" target="1934"/>
            <edge source="1934" target="1935"/>
            <edge source="1935" target="1936"/>
            <edge source="1936" target="1937"/>
            <edge source="1937" target="1938"/>
            <edge source="1938" target="1939"/>
            <edge source="1939" target="1940"/>
            <edge source="1940" target="1941"/>
            <edge source="1941" target="1942"/>
            <edge source="1942" target="1943"/>
            <edge source="1944" target="1945"/>
            <edge source="1944" target="1950"/>
            <edge source="1944" target="1952"/>
            <edge source="1944" target="1954"/>
            <edge source="1945" target="1946"/>
            <edge source="1946" target="1947"/>
            <edge source="1948" target="1949"/>
            <edge source="1950" target="1951"/>
            <edge source="1952" target="1953"/>
            <edge source="1954" target="1955"/>
            <edge source="1956" target="1957"/>
            <edge source="1957" target="1958"/>
            <edge source="1957" target="1961"/>
            <edge source="1958" target="1959"/>
            <edge source="1959" target="1960"/>
            <edge source="1961" target="1962"/>
            <edge source="1962" target="1963"/>
            <edge source="1963" target="1964"/>
            <edge source="1965" target="1966"/>
            <edge source="1966" target="1967"/>
            <edge source="1967" target="1968"/>
            <edge source="1968" target="1969"/>
            <edge source="1969" target="1970"/>
            <edge source="1970" target="1971"/>
            <edge source="1971" target="1972"/>
            <edge source="1972" target="1973"/>
            <edge source="1973" target="1974"/>
            <edge source="1973" target="1976"/>
            <edge source="1974" target="1975"/>
            <edge source="1976" target="1977"/>
            <edge source="1977" target="1978"/>
            <edge source="2011" target="2012"/>
            <edge source="2012" target="2013"/>
            <edge source="2014" target="2015"/>
            <edge source="2015" target="2016"/>
            <edge source="2031" target="2032"/>
            <edge source="2032" target="2033"/>
            <edge source="2038" target="2039"/>
            <edge source="2038" target="2040"/>
            <edge source="2040" target="2041"/>
            <edge source="11215" target="11216"/>
            <edge source="11216" target="11217"/>
            <edge source="11217" target="11218"/>
            <edge source="11223" target="11224"/>
            <edge source="11224" target="11225"/>
            <edge source="11224" target="11226"/>
            <edge source="11224" target="11227"/>
            <edge source="11225" target="11232"/>
            <edge source="11227" target="11228"/>
            <edge source="11228" target="11229"/>
            <edge source="11229" target="11230"/>
            <edge source="11230" target="11231"/>
            <edge source="11232" target="11233"/>
            <edge source="11233" target="11234"/>
            <edge source="11234" target="11235"/>
            <edge source="11235" target="11236"/>
            <edge source="11236" target="11237"/>
            <edge source="11237" target="11238"/>
            <edge source="11238" target="11239"/>
            <edge source="11241" target="11242"/>
            <edge source="11242" target="11243"/>
            <edge source="11243" target="11244"/>
            <edge source="11244" target="11245"/>
            <edge source="11244" target="11255"/>
            <edge source="11245" target="11246"/>
            <edge source="11246" target="11247"/>
            <edge source="11247" target="11248"/>
            <edge source="11248" target="11249"/>
            <edge source="11249" target="11250"/>
            <edge source="11250" target="11251"/>
            <edge source="11251" target="11252"/>
            <edge source="11252" target="11253"/>
            <edge source="11255" target="11256"/>
            <edge source="11257" target="11258"/>
            <edge source="11258" target="11259"/>
            <edge source="11258" target="11265"/>
            <edge source="11259" target="11260"/>
            <edge source="11260" target="11261"/>
            <edge source="11261" target="11262"/>
            <edge source="11262" target="11263"/>
            <edge source="11265" target="11266"/>
            <edge source="17512" target="17513"/>
            <edge source="39919" target="39920"/>
            <edge source="39920" target="39921"/>
            <edge source="39922" target="39923"/>
            <edge source="39923" target="39924"/>
            <edge source="39924" target="39925"/>
            <edge source="39925" target="39926"/>
        </edges>
    </thing>
    <thing id="13" visible="0" color.r="0" color.g="1" color.b="1" color.a="1" comment="Cone 3-Rod contacts">
        <nodes>
            <node id="1988" radius="1.5" x="2208" y="1648" z="1120" inVp="2" inMag="2" time="72874187" comment="First Node"/>
            <node id="1989" radius="1.5" x="2192" y="1683" z="1133" inVp="2" inMag="2" time="72912202"/>
            <node id="1990" radius="1.5" x="2370" y="1774" z="1183" inVp="2" inMag="2" time="72988501"/>
            <node id="1992" radius="1.5" x="2207" y="1761" z="1126" inVp="2" inMag="2" time="73331534"/>
            <node id="2001" radius="1.5" x="2325" y="1755" z="1097" inVp="2" inMag="2" time="73651753"/>
            <node id="2002" radius="1.5" x="2225" y="1809" z="1130" inVp="2" inMag="2" time="73697634"/>
            <node id="2003" radius="1.5" x="2276" y="1786" z="1084" inVp="2" inMag="1" time="74051385"/>
            <node id="2004" radius="1.5" x="2203" y="1794" z="1120" inVp="2" inMag="1" time="74079335"/>
            <node id="2005" radius="1.5" x="2325" y="1956" z="1032" inVp="2" inMag="1" time="74275538"/>
            <node id="2006" radius="1.5" x="2339" y="1929" z="1050" inVp="0" inMag="1" time="74346916"/>
            <node id="2007" radius="1.5" x="2269" y="1887" z="1031" inVp="2" inMag="1" time="74503088"/>
            <node id="2008" radius="1.5" x="2266" y="1810" z="1019" inVp="2" inMag="1" time="74542135"/>
            <node id="2009" radius="1.5" x="2368" y="1831" z="961" inVp="2" inMag="1" time="74615136"/>
            <node id="2010" radius="1.5" x="2299" y="1780" z="961" inVp="2" inMag="1" time="74660717"/>
            <node id="2017" radius="1.5" x="2295" y="1804" z="946" inVp="2" inMag="1" time="74911035"/>
            <node id="2018" radius="1.5" x="2361" y="1875" z="915" inVp="2" inMag="1" time="74981970"/>
            <node id="2019" radius="1.5" x="2284" y="1805" z="923" inVp="2" inMag="1" time="75018935"/>
            <node id="2020" radius="1.5" x="2283" y="1694" z="981" inVp="0" inMag="1" time="75119753"/>
            <node id="2021" radius="1.5" x="2284" y="1744" z="981" inVp="0" inMag="1" time="75131501"/>
            <node id="2022" radius="1.5" x="2235" y="1776" z="1002" inVp="2" inMag="1" time="75159520"/>
            <node id="2023" radius="1.5" x="2265" y="1736" z="830" inVp="2" inMag="1" time="75624137"/>
            <node id="2024" radius="1.5" x="2285" y="1770" z="873" inVp="2" inMag="1" time="75648503"/>
            <node id="2025" radius="1.5" x="2258" y="1627" z="815" inVp="2" inMag="1" time="75732519"/>
            <node id="2027" radius="1.5" x="2173" y="1777" z="828" inVp="2" inMag="2" time="75960069"/>
            <node id="2028" radius="1.5" x="2173" y="1730" z="902" inVp="2" inMag="2" time="75964801"/>
            <node id="2029" radius="1.5" x="2173" y="1781" z="951" inVp="2" inMag="2" time="75967301"/>
            <node id="2034" radius="1.5" x="2266" y="1770" z="790" inVp="2" inMag="1" time="76375954"/>
            <node id="2042" radius="1.5" x="2327" y="1962" z="887" inVp="2" inMag="1" time="76716320"/>
            <node id="2043" radius="1.5" x="2318" y="1943" z="910" inVp="2" inMag="1" time="76837850"/>
            <node id="2044" radius="1.5" x="2322" y="2015" z="896" inVp="2" inMag="1" time="77035187"/>
            <node id="2045" radius="1.5" x="2206" y="2011" z="952" inVp="2" inMag="1" time="77104202"/>
            <node id="2046" radius="1.5" x="2200" y="1844" z="910" inVp="0" inMag="1" time="77256871"/>
            <node id="2047" radius="1.5" x="2300" y="1953" z="954" inVp="2" inMag="1" time="77392655"/>
            <node id="2048" radius="1.5" x="2300" y="1991" z="966" inVp="2" inMag="1" time="77396554"/>
            <node id="2049" radius="1.5" x="2327" y="1993" z="999" inVp="2" inMag="1" time="77598303"/>
            <node id="2050" radius="1.5" x="2172" y="2052" z="966" inVp="2" inMag="1" time="77940383"/>
            <node id="2051" radius="1.5" x="2161" y="1657" z="958" inVp="2" inMag="1" time="78959352"/>
            <node id="2052" radius="1.5" x="2193" y="1736" z="1028" inVp="2" inMag="1" time="79010536"/>
            <node id="2053" radius="1.5" x="2186" y="1608" z="980" inVp="2" inMag="1" time="79175069"/>
            <node id="2054" radius="1.5" x="2199" y="1664" z="1039" inVp="2" inMag="1" time="79205533"/>
            <node id="2056" radius="1.5" x="2223" y="1693" z="1021" inVp="2" inMag="1" time="79492337"/>
            <node id="2057" radius="1.5" x="2288" y="1489" z="1098" inVp="2" inMag="1" time="79679552"/>
            <node id="2058" radius="1.5" x="2238" y="1524" z="1060" inVp="2" inMag="1" time="79954754"/>
            <node id="2059" radius="1.5" x="2238" y="1543" z="1060" inVp="2" inMag="1" time="79956301"/>
            <node id="2060" radius="1.5" x="2321" y="1571" z="962" inVp="2" inMag="1" time="80145253"/>
            <node id="2061" radius="1.5" x="2196" y="1540" z="958" inVp="2" inMag="1" time="80227769"/>
            <node id="2062" radius="1.5" x="2160" y="1422" z="1033" inVp="2" inMag="2" time="81371253"/>
            <node id="2063" radius="1.5" x="2210" y="1515" z="952" inVp="2" inMag="2" time="81493251"/>
            <node id="2037" radius="1.5" x="2284" y="1832" z="833" inVp="2" inMag="1" time="76543919"/>
            <node id="2036" radius="1.5" x="2289" y="1840" z="795" inVp="2" inMag="1" time="76526685"/>
            <node id="2035" radius="1.5" x="2289" y="1865" z="789" inVp="2" inMag="1" time="76524686"/>
            <node id="2604" radius="1.5" x="2239" y="1575" z="1249" inVp="2" inMag="1" time="94546321"/>
            <node id="8003" radius="1.5" x="2171" y="2028" z="976" inVp="0" inMag="1" time="174340067"/>
            <node id="11219" radius="1.5" x="2157" y="1728" z="1085" inVp="0" inMag="1" time="219695012"/>
            <node id="11222" radius="1.5" x="2224" y="1613" z="1210" inVp="0" inMag="1" time="219872660"/>
            <node id="11240" radius="1.5" x="2338" y="1985" z="842" inVp="2" inMag="1" time="220622370"/>
            <node id="11254" radius="1.5" x="2349" y="1717" z="902" inVp="2" inMag="1" time="220793827"/>
            <node id="11264" radius="1.5" x="2340" y="1887" z="881" inVp="2" inMag="1" time="220987791"/>
            <node id="11267" radius="1.5" x="2340" y="1916" z="891" inVp="0" inMag="1" time="221046104"/>
            <node id="2055" radius="1.5" x="2327" y="1569" z="1059" inVp="2" inMag="1" time="79342969"/>
            <node id="15116" radius="1.5" x="2161" y="1397" z="1026" inVp="2" inMag="1" time="272996303"/>
            <node id="15117" radius="1.5" x="2312" y="1511" z="1032" inVp="2" inMag="1" time="273066217"/>
            <node id="15119" radius="1.5" x="2144" y="1616" z="962" inVp="2" inMag="1" time="273487801"/>
            <node id="39927" radius="1.5" x="2248" y="1567" z="1289" inVp="0" inMag="1" time="659053219"/>
        </nodes>
        <edges/>
    </thing>
    <thing id="14" visible="1" color.r="0" color.g="1" color.b="1" color.a="1" comment="Rods on Cone 3">
        <nodes>
            <node id="1143" radius="20" x="2231" y="1745" z="967" inVp="2" inMag="2" time="35070323"/>
            <node id="1179" radius="20" x="2154" y="1633" z="1036" inVp="2" inMag="4" time="36153726"/>
            <node id="1124" radius="20" x="2167" y="1813" z="1163" inVp="2" inMag="2" time="34801633"/>
        </nodes>
        <edges/>
    </thing>
    <thing id="15" visible="1" color.r="0" color.g="0" color.b="0" color.a="1" comment="Rods on Cone 2 &amp; 3">
        <nodes>
            <node id="1322" radius="20" x="2153" y="1703" z="1016" inVp="2" inMag="2" time="41596747"/>
            <node id="1085" radius="20" x="2288" y="1608" z="1089" inVp="2" inMag="2" time="33966171"/>
            <node id="1084" radius="20" x="2244" y="1531" z="1131" inVp="2" inMag="2" time="33951073"/>
            <node id="1094" radius="20" x="2181" y="1570" z="1273" inVp="2" inMag="2" time="34201984"/>
            <node id="11213" radius="20" x="2116" y="1727" z="1106" inVp="2" inMag="2" time="219588989"/>
            <node id="11220" radius="20" x="2183" y="1628" z="1215" inVp="2" inMag="2" time="219824919"/>
            <node id="1208" radius="20" x="2134" y="1323" z="1035" inVp="2" inMag="4" time="36932342"/>
            <node id="1070" radius="20" x="2276" y="1449" z="1037" inVp="2" inMag="1" time="50176363"/>
            <node id="1402" radius="20" x="2103" y="1455" z="1030" inVp="2" inMag="4" time="54722802"/>
            <node id="1180" radius="20" x="2154" y="1638" z="1110" inVp="2" inMag="4" time="36158330"/>
        </nodes>
        <edges/>
    </thing>
    <thing id="16" visible="1" color.r="0" color.g="0" color.b="0" color.a="1" comment="Rods on Cone 1 &amp; 3">
        <nodes>
            <node id="1178" radius="20" x="2186" y="1524" z="1033" inVp="2" inMag="4" time="36133761"/>
            <node id="10979" radius="20" x="2084" y="1567" z="968" inVp="2" inMag="2" time="216137097"/>
        </nodes>
        <edges/>
    </thing>
    <thing id="17" visible="1" color.r="0.54902" color.g="0.54902" color.b="0.54902" color.a="1" comment="Rods on Cone 1 &amp; 2 &amp; 3">
        <nodes>
            <node id="1177" radius="20" x="2169" y="1466" z="970" inVp="2" inMag="4" time="36120000"/>
        </nodes>
        <edges/>
    </thing>
    <thing id="18" visible="1" color.r="1" color.g="0" color.b="1" color.a="1" comment="Cone 4">
        <nodes>
            <node id="2065" radius="3" x="2365" y="1636" z="1389" inVp="2" inMag="2" time="82490835" comment="First Node"/>
            <node id="2066" radius="3" x="2372" y="1678" z="1328" inVp="2" inMag="2" time="82548802"/>
            <node id="2067" radius="3" x="2372" y="1696" z="1289" inVp="2" inMag="2" time="82550120"/>
            <node id="2068" radius="3" x="2370" y="1669" z="1270" inVp="2" inMag="2" time="82569384"/>
            <node id="2069" radius="3" x="2362" y="1662" z="1263" inVp="2" inMag="2" time="82572199"/>
            <node id="2070" radius="3" x="2366" y="1690" z="1260" inVp="2" inMag="2" time="82593984"/>
            <node id="2071" radius="3" x="2352" y="1680" z="1229" inVp="2" inMag="2" time="82598634"/>
            <node id="2072" radius="3" x="2338" y="1684" z="1222" inVp="2" inMag="2" time="82602351"/>
            <node id="2073" radius="3" x="2338" y="1695" z="1207" inVp="2" inMag="2" time="82603700"/>
            <node id="2074" radius="3" x="2332" y="1708" z="1199" inVp="2" inMag="2" time="82606468"/>
            <node id="2075" radius="3" x="2322" y="1713" z="1193" inVp="2" inMag="2" time="82608751"/>
            <node id="2076" radius="3" x="2306" y="1713" z="1185" inVp="2" inMag="2" time="82613367"/>
            <node id="2077" radius="3" x="2298" y="1724" z="1192" inVp="2" inMag="2" time="82620501"/>
            <node id="2078" radius="3" x="2298" y="1698" z="1176" inVp="2" inMag="2" time="82631452"/>
            <node id="2079" radius="3" x="2296" y="1684" z="1171" inVp="1" inMag="2" time="82654703"/>
            <node id="2080" radius="3" x="2388" y="1703" z="1266" inVp="2" inMag="2" time="82695083"/>
            <node id="2081" radius="3" x="2406" y="1729" z="1273" inVp="2" inMag="2" time="82698567"/>
            <node id="2082" radius="3" x="2354" y="1698" z="1309" inVp="2" inMag="2" time="82739004"/>
            <node id="2083" radius="3" x="2340" y="1716" z="1313" inVp="2" inMag="2" time="82741766"/>
            <node id="2084" radius="3" x="2320" y="1729" z="1312" inVp="2" inMag="2" time="82744617"/>
            <node id="2085" radius="3" x="2300" y="1736" z="1315" inVp="2" inMag="2" time="82748117"/>
            <node id="2086" radius="3" x="2298" y="1684" z="1321" inVp="2" inMag="2" time="82755734"/>
            <node id="2087" radius="3" x="2292" y="1682" z="1313" inVp="0" inMag="2" time="82776901"/>
            <node id="2088" radius="3" x="2282" y="1730" z="1308" inVp="2" inMag="2" time="82790269"/>
            <node id="2089" radius="3" x="2272" y="1693" z="1318" inVp="2" inMag="2" time="82798936"/>
            <node id="2090" radius="3" x="2252" y="1654" z="1330" inVp="2" inMag="2" time="82811918"/>
            <node id="2091" radius="3" x="2274" y="1745" z="1287" inVp="2" inMag="2" time="82839219"/>
            <node id="2092" radius="3" x="2272" y="1745" z="1313" inVp="2" inMag="2" time="82881783"/>
            <node id="2093" radius="3" x="2258" y="1754" z="1321" inVp="2" inMag="2" time="82884051"/>
            <node id="2094" radius="3" x="2242" y="1764" z="1322" inVp="2" inMag="2" time="82887150"/>
            <node id="2095" radius="3" x="2232" y="1771" z="1322" inVp="2" inMag="2" time="82927418"/>
            <node id="2096" radius="3" x="2240" y="1755" z="1303" inVp="2" inMag="2" time="82942468"/>
            <node id="2097" radius="3" x="2248" y="1741" z="1297" inVp="2" inMag="2" time="82945584"/>
            <node id="2098" radius="3" x="2222" y="1802" z="1332" inVp="2" inMag="2" time="82966286"/>
            <node id="2099" radius="3" x="2251" y="1869" z="1336" inVp="0" inMag="2" time="82989001"/>
            <node id="2100" radius="3" x="2354" y="1717" z="1370" inVp="2" inMag="2" time="83131584"/>
            <node id="2101" radius="3" x="2334" y="1713" z="1353" inVp="2" inMag="2" time="83135435"/>
            <node id="2102" radius="3" x="2324" y="1701" z="1338" inVp="2" inMag="2" time="83137417"/>
            <node id="2103" radius="3" x="2312" y="1687" z="1334" inVp="2" inMag="2" time="83139335"/>
            <node id="2104" radius="3" x="2294" y="1656" z="1333" inVp="2" inMag="2" time="83141285"/>
            <node id="2105" radius="3" x="2276" y="1633" z="1330" inVp="2" inMag="2" time="83155284"/>
            <node id="2106" radius="3" x="2258" y="1613" z="1327" inVp="2" inMag="2" time="83173750"/>
            <node id="2107" radius="3" x="2244" y="1601" z="1323" inVp="2" inMag="2" time="83176535"/>
            <node id="2108" radius="3" x="2278" y="1666" z="1323" inVp="2" inMag="2" time="83243719"/>
            <node id="2109" radius="3" x="2268" y="1666" z="1335" inVp="2" inMag="2" time="83251735"/>
            <node id="2110" radius="3" x="2254" y="1664" z="1341" inVp="1" inMag="2" time="83296451"/>
            <node id="2111" radius="3" x="2228" y="1662" z="1347" inVp="1" inMag="2" time="83301667"/>
            <node id="2112" radius="3" x="2229" y="1676" z="1351" inVp="1" inMag="2" time="83311335"/>
            <node id="2113" radius="3" x="2353" y="1751" z="1397" inVp="2" inMag="2" time="83350132"/>
            <node id="2114" radius="3" x="2343" y="1758" z="1409" inVp="2" inMag="2" time="83370318"/>
            <node id="2115" radius="3" x="2335" y="1765" z="1430" inVp="2" inMag="2" time="83373051"/>
            <node id="2116" radius="3" x="2317" y="1780" z="1447" inVp="2" inMag="2" time="83375684"/>
            <node id="2117" radius="3" x="2297" y="1791" z="1465" inVp="2" inMag="2" time="83378334"/>
            <node id="2118" radius="3" x="2289" y="1801" z="1471" inVp="2" inMag="2" time="83382652"/>
            <node id="2119" radius="3" x="2263" y="1814" z="1481" inVp="2" inMag="2" time="83390117"/>
            <node id="2120" radius="3" x="2247" y="1854" z="1463" inVp="2" inMag="2" time="83399820"/>
            <node id="2121" radius="3" x="2233" y="1863" z="1459" inVp="2" inMag="2" time="83404600"/>
            <node id="2122" radius="3" x="2241" y="1814" z="1466" inVp="2" inMag="2" time="83426835"/>
            <node id="2123" radius="3" x="2237" y="1812" z="1443" inVp="2" inMag="2" time="83469169"/>
            <node id="2124" radius="3" x="2237" y="1798" z="1436" inVp="2" inMag="2" time="83470385"/>
            <node id="2125" radius="3" x="2225" y="1803" z="1430" inVp="2" inMag="2" time="83475336"/>
            <node id="2126" radius="3" x="2251" y="1787" z="1439" inVp="2" inMag="2" time="83485620"/>
            <node id="2127" radius="3" x="2225" y="1819" z="1463" inVp="2" inMag="2" time="83514237"/>
            <node id="2128" radius="3" x="2223" y="1819" z="1457" inVp="0" inMag="2" time="83539066"/>
            <node id="2129" radius="3" x="2205" y="1824" z="1453" inVp="0" inMag="2" time="83542201"/>
            <node id="2130" radius="3" x="2426" y="1517" z="1332" inVp="2" inMag="2" time="83635770"/>
            <node id="2131" radius="3" x="2426" y="1440" z="1318" inVp="2" inMag="2" time="83636969"/>
            <node id="2132" radius="3" x="2416" y="1409" z="1303" inVp="2" inMag="2" time="83650117"/>
            <node id="2133" radius="3" x="2412" y="1432" z="1300" inVp="2" inMag="2" time="83655750"/>
            <node id="2134" radius="3" x="2402" y="1435" z="1292" inVp="2" inMag="2" time="83658117"/>
            <node id="2135" radius="3" x="2388" y="1425" z="1286" inVp="2" inMag="2" time="83661252"/>
            <node id="2136" radius="3" x="2372" y="1416" z="1284" inVp="2" inMag="2" time="83663933"/>
            <node id="2137" radius="3" x="2408" y="1388" z="1294" inVp="2" inMag="2" time="83681084"/>
            <node id="2138" radius="3" x="2396" y="1370" z="1286" inVp="2" inMag="2" time="83683534"/>
            <node id="2139" radius="3" x="2382" y="1354" z="1279" inVp="2" inMag="2" time="83685402"/>
            <node id="2140" radius="3" x="2368" y="1343" z="1275" inVp="2" inMag="2" time="83687718"/>
            <node id="2141" radius="3" x="2354" y="1330" z="1273" inVp="2" inMag="2" time="83690151"/>
            <node id="2142" radius="3" x="2338" y="1310" z="1267" inVp="2" inMag="2" time="83818003"/>
            <node id="2143" radius="3" x="2324" y="1303" z="1268" inVp="2" inMag="2" time="83820382"/>
            <node id="2144" radius="3" x="2306" y="1291" z="1268" inVp="2" inMag="2" time="83822416"/>
            <node id="2145" radius="3" x="2286" y="1271" z="1269" inVp="2" inMag="2" time="83824583"/>
            <node id="2146" radius="3" x="2266" y="1245" z="1266" inVp="2" inMag="2" time="83826933"/>
            <node id="2147" radius="3" x="2244" y="1206" z="1250" inVp="2" inMag="2" time="83829834"/>
            <node id="2148" radius="3" x="2224" y="1200" z="1229" inVp="2" inMag="2" time="83832584"/>
            <node id="2149" radius="3" x="2204" y="1207" z="1227" inVp="2" inMag="2" time="83834667"/>
            <node id="2150" radius="3" x="2182" y="1218" z="1229" inVp="2" inMag="2" time="83836851"/>
            <node id="2151" radius="3" x="2162" y="1234" z="1222" inVp="2" inMag="2" time="83841217"/>
            <node id="2152" radius="3" x="2142" y="1247" z="1218" inVp="2" inMag="2" time="83843801"/>
            <node id="2153" radius="3" x="2122" y="1258" z="1211" inVp="2" inMag="2" time="83846118"/>
            <node id="2154" radius="3" x="2106" y="1256" z="1216" inVp="2" inMag="2" time="83859950"/>
            <node id="2155" radius="3" x="2098" y="1242" z="1233" inVp="2" inMag="2" time="83869352"/>
            <node id="2156" radius="3" x="2088" y="1247" z="1231" inVp="2" inMag="2" time="83873819"/>
            <node id="2157" radius="3" x="2414" y="1406" z="1323" inVp="2" inMag="2" time="83916835"/>
            <node id="2158" radius="3" x="2404" y="1398" z="1341" inVp="2" inMag="2" time="83924835"/>
            <node id="2159" radius="3" x="2396" y="1383" z="1381" inVp="2" inMag="2" time="83934785"/>
            <node id="2160" radius="3" x="2394" y="1395" z="1390" inVp="2" inMag="2" time="83942267"/>
            <node id="2161" radius="3" x="2384" y="1375" z="1347" inVp="2" inMag="2" time="83961103"/>
            <node id="2162" radius="3" x="2370" y="1366" z="1349" inVp="2" inMag="2" time="83962802"/>
            <node id="2163" radius="3" x="2358" y="1375" z="1367" inVp="2" inMag="2" time="83978553"/>
            <node id="2164" radius="3" x="2344" y="1380" z="1366" inVp="2" inMag="2" time="83982519"/>
            <node id="2165" radius="3" x="2348" y="1350" z="1351" inVp="2" inMag="2" time="83998820"/>
            <node id="2166" radius="3" x="2328" y="1344" z="1355" inVp="2" inMag="2" time="84001049"/>
            <node id="2167" radius="3" x="2308" y="1343" z="1356" inVp="2" inMag="2" time="84003349"/>
            <node id="2168" radius="3" x="2290" y="1345" z="1354" inVp="2" inMag="2" time="84005183"/>
            <node id="2169" radius="3" x="2325" y="1374" z="1354" inVp="0" inMag="2" time="84037051"/>
            <node id="2170" radius="3" x="2285" y="1362" z="1375" inVp="2" inMag="2" time="84075001"/>
            <node id="2171" radius="3" x="2271" y="1344" z="1362" inVp="2" inMag="2" time="84082301"/>
            <node id="2172" radius="3" x="2249" y="1346" z="1370" inVp="2" inMag="2" time="84084568"/>
            <node id="2173" radius="3" x="2239" y="1343" z="1395" inVp="2" inMag="2" time="84094469"/>
            <node id="2174" radius="3" x="2255" y="1365" z="1455" inVp="2" inMag="2" time="84117870"/>
            <node id="2175" radius="3" x="2255" y="1394" z="1452" inVp="2" inMag="2" time="84119636"/>
            <node id="2176" radius="3" x="2211" y="1311" z="1408" inVp="2" inMag="2" time="84126152"/>
            <node id="2177" radius="3" x="2187" y="1290" z="1399" inVp="2" inMag="2" time="84128435"/>
            <node id="2178" radius="3" x="2163" y="1276" z="1401" inVp="2" inMag="2" time="84130602"/>
            <node id="2179" radius="3" x="2149" y="1283" z="1403" inVp="2" inMag="2" time="84139369"/>
            <node id="2180" radius="3" x="2408" y="1365" z="1312" inVp="2" inMag="2" time="84164420"/>
            <node id="2181" radius="3" x="2388" y="1334" z="1311" inVp="2" inMag="2" time="84166285"/>
            <node id="2182" radius="3" x="2366" y="1309" z="1308" inVp="2" inMag="2" time="84168337"/>
            <node id="2183" radius="3" x="2344" y="1305" z="1302" inVp="2" inMag="2" time="84170153"/>
            <node id="2184" radius="3" x="2332" y="1326" z="1309" inVp="2" inMag="2" time="84186469"/>
            <node id="2185" radius="3" x="2322" y="1292" z="1303" inVp="2" inMag="2" time="84191318"/>
            <node id="2186" radius="3" x="2304" y="1289" z="1303" inVp="2" inMag="2" time="84196968"/>
            <node id="2187" radius="3" x="2286" y="1286" z="1304" inVp="2" inMag="2" time="84199286"/>
            <node id="2188" radius="3" x="2268" y="1277" z="1305" inVp="2" inMag="2" time="84201353"/>
            <node id="2189" radius="3" x="2246" y="1267" z="1302" inVp="2" inMag="2" time="84204070"/>
            <node id="2190" radius="3" x="2222" y="1264" z="1304" inVp="2" inMag="2" time="84207335"/>
            <node id="2191" radius="3" x="2204" y="1268" z="1315" inVp="2" inMag="2" time="84210370"/>
            <node id="2192" radius="3" x="2182" y="1281" z="1322" inVp="2" inMag="2" time="84213687"/>
            <node id="2193" radius="3" x="2170" y="1289" z="1328" inVp="2" inMag="2" time="84218470"/>
            <node id="2194" radius="3" x="2146" y="1317" z="1330" inVp="2" inMag="2" time="84220321"/>
            <node id="2195" radius="3" x="2124" y="1334" z="1337" inVp="2" inMag="2" time="84222354"/>
            <node id="2196" radius="3" x="2102" y="1346" z="1342" inVp="2" inMag="2" time="84224436"/>
            <node id="2197" radius="3" x="2078" y="1358" z="1341" inVp="2" inMag="2" time="84226771"/>
            <node id="2198" radius="3" x="2066" y="1404" z="1329" inVp="2" inMag="2" time="84252883"/>
            <node id="2199" radius="3" x="2046" y="1424" z="1321" inVp="2" inMag="2" time="84255318"/>
            <node id="2200" radius="3" x="2057" y="1422" z="1305" inVp="0" inMag="2" time="84267118"/>
            <node id="2201" radius="3" x="2345" y="1684" z="1434" inVp="2" inMag="2" time="84324151"/>
            <node id="2202" radius="3" x="2331" y="1718" z="1447" inVp="2" inMag="2" time="84328051"/>
            <node id="2203" radius="3" x="2311" y="1766" z="1451" inVp="2" inMag="2" time="84330302"/>
            <node id="2204" radius="3" x="2325" y="1781" z="1425" inVp="2" inMag="2" time="84341484"/>
            <node id="2205" radius="3" x="2349" y="1781" z="1406" inVp="2" inMag="2" time="84343936"/>
            <node id="2206" radius="3" x="2375" y="1783" z="1401" inVp="2" inMag="2" time="84346467"/>
            <node id="2207" radius="3" x="2383" y="1783" z="1397" inVp="2" inMag="2" time="84356470"/>
            <node id="2208" radius="3" x="2383" y="1800" z="1396" inVp="2" inMag="2" time="84357802"/>
            <node id="2209" radius="3" x="2387" y="1795" z="1383" inVp="2" inMag="2" time="84363316"/>
            <node id="2210" radius="3" x="2403" y="1786" z="1378" inVp="2" inMag="2" time="84369316"/>
            <node id="2211" radius="3" x="2417" y="1776" z="1384" inVp="2" inMag="2" time="84376032"/>
            <node id="2212" radius="3" x="2408" y="1788" z="1366" inVp="0" inMag="2" time="84399316"/>
            <node id="2213" radius="3" x="2309" y="1783" z="1469" inVp="2" inMag="2" time="84447301"/>
            <node id="2214" radius="3" x="2293" y="1781" z="1474" inVp="2" inMag="2" time="84450486"/>
            <node id="2215" radius="3" x="2279" y="1792" z="1483" inVp="2" inMag="2" time="84453951"/>
            <node id="2216" radius="3" x="2261" y="1801" z="1488" inVp="2" inMag="2" time="84456668"/>
            <node id="2217" radius="3" x="2239" y="1809" z="1484" inVp="2" inMag="2" time="84458917"/>
            <node id="2218" radius="3" x="2219" y="1819" z="1474" inVp="2" inMag="2" time="84461302"/>
            <node id="2219" radius="3" x="2203" y="1821" z="1469" inVp="2" inMag="2" time="84467335"/>
            <node id="2220" radius="3" x="2185" y="1839" z="1484" inVp="2" inMag="2" time="84475820"/>
            <node id="2221" radius="3" x="2161" y="1860" z="1486" inVp="2" inMag="2" time="84492018"/>
            <node id="2222" radius="3" x="2169" y="1847" z="1490" inVp="2" inMag="2" time="84497784"/>
            <node id="2223" radius="3" x="2147" y="1862" z="1495" inVp="2" inMag="2" time="84500202"/>
            <node id="2224" radius="3" x="2125" y="1871" z="1497" inVp="2" inMag="2" time="84502251"/>
            <node id="2225" radius="3" x="2105" y="1877" z="1491" inVp="2" inMag="2" time="84504484"/>
            <node id="2226" radius="3" x="2083" y="1880" z="1481" inVp="2" inMag="2" time="84507168"/>
            <node id="2227" radius="3" x="2063" y="1881" z="1458" inVp="2" inMag="2" time="84509618"/>
            <node id="2228" radius="3" x="2045" y="1880" z="1439" inVp="2" inMag="2" time="84512268"/>
            <node id="2229" radius="3" x="2025" y="1878" z="1419" inVp="2" inMag="2" time="84514685"/>
            <node id="2230" radius="3" x="2008" y="1874" z="1407" inVp="1" inMag="2" time="84543051"/>
            <node id="2231" radius="3" x="1994" y="1866" z="1402" inVp="1" inMag="2" time="84573868"/>
            <node id="2232" radius="3" x="2307" y="1726" z="1450" inVp="2" inMag="2" time="84609667"/>
            <node id="2233" radius="3" x="2287" y="1715" z="1451" inVp="2" inMag="2" time="84613568"/>
            <node id="2234" radius="3" x="2269" y="1713" z="1453" inVp="2" inMag="2" time="84630185"/>
            <node id="2235" radius="3" x="2241" y="1703" z="1453" inVp="0" inMag="2" time="84636102"/>
            <node id="2236" radius="3" x="2230" y="1699" z="1439" inVp="0" inMag="2" time="84653970"/>
            <node id="2237" radius="3" x="2228" y="1719" z="1435" inVp="2" inMag="2" time="84677367"/>
            <node id="2238" radius="3" x="2343" y="1631" z="1449" inVp="2" inMag="2" time="84717371"/>
            <node id="2239" radius="3" x="2327" y="1645" z="1467" inVp="2" inMag="2" time="84719804"/>
            <node id="2240" radius="3" x="2315" y="1645" z="1468" inVp="2" inMag="2" time="84722068"/>
            <node id="2241" radius="3" x="2295" y="1645" z="1474" inVp="0" inMag="2" time="84755418"/>
            <node id="2242" radius="3" x="2285" y="1655" z="1474" inVp="0" inMag="2" time="84756585"/>
            <node id="2243" radius="3" x="2428" y="1558" z="1454" inVp="2" inMag="2" time="84826035"/>
            <node id="2244" radius="3" x="2422" y="1487" z="1458" inVp="2" inMag="2" time="84831185"/>
            <node id="2245" radius="3" x="2402" y="1445" z="1471" inVp="2" inMag="2" time="84840282"/>
            <node id="2246" radius="3" x="2394" y="1485" z="1486" inVp="2" inMag="2" time="84854283"/>
            <node id="2247" radius="3" x="2392" y="1432" z="1465" inVp="2" inMag="2" time="84877068"/>
            <node id="2248" radius="3" x="2374" y="1413" z="1458" inVp="2" inMag="2" time="84879368"/>
            <node id="2249" radius="3" x="2350" y="1403" z="1456" inVp="2" inMag="2" time="84881568"/>
            <node id="2250" radius="3" x="2332" y="1404" z="1446" inVp="2" inMag="2" time="84883668"/>
            <node id="2251" radius="3" x="2310" y="1395" z="1430" inVp="2" inMag="2" time="84885851"/>
            <node id="2252" radius="3" x="2288" y="1388" z="1424" inVp="2" inMag="2" time="84888817"/>
            <node id="2253" radius="3" x="2270" y="1387" z="1419" inVp="2" inMag="2" time="84913100"/>
            <node id="2254" radius="3" x="2280" y="1403" z="1430" inVp="2" inMag="2" time="84916633"/>
            <node id="2255" radius="3" x="2300" y="1404" z="1428" inVp="2" inMag="2" time="84919268"/>
            <node id="2256" radius="3" x="2316" y="1412" z="1432" inVp="2" inMag="2" time="84921967"/>
            <node id="2257" radius="3" x="2324" y="1418" z="1438" inVp="0" inMag="2" time="84955520"/>
            <node id="2258" radius="3" x="2256" y="1379" z="1408" inVp="2" inMag="2" time="84976700"/>
            <node id="2259" radius="3" x="2252" y="1379" z="1392" inVp="1" inMag="2" time="85008735"/>
            <node id="2260" radius="3" x="2240" y="1379" z="1391" inVp="1" inMag="2" time="85014852"/>
            <node id="2261" radius="3" x="2422" y="1572" z="1489" inVp="2" inMag="2" time="85128986"/>
            <node id="2262" radius="3" x="2440" y="1574" z="1523" inVp="2" inMag="2" time="85143334"/>
            <node id="2263" radius="3" x="2450" y="1579" z="1544" inVp="2" inMag="2" time="85150918"/>
            <node id="2264" radius="3" x="2410" y="1563" z="1503" inVp="2" inMag="2" time="85241636"/>
            <node id="2265" radius="3" x="2408" y="1583" z="1532" inVp="2" inMag="2" time="85251851"/>
            <node id="2266" radius="3" x="2394" y="1580" z="1521" inVp="2" inMag="2" time="85274651"/>
            <node id="2267" radius="3" x="2378" y="1579" z="1538" inVp="2" inMag="2" time="85280734"/>
            <node id="2268" radius="3" x="2358" y="1578" z="1556" inVp="2" inMag="2" time="85286168"/>
            <node id="2269" radius="3" x="2342" y="1555" z="1573" inVp="2" inMag="2" time="85296419"/>
            <node id="2270" radius="3" x="2336" y="1533" z="1570" inVp="2" inMag="2" time="85299251"/>
            <node id="2271" radius="3" x="2332" y="1491" z="1557" inVp="2" inMag="2" time="85303234"/>
            <node id="2272" radius="3" x="2318" y="1470" z="1553" inVp="2" inMag="2" time="85305702"/>
            <node id="2273" radius="3" x="2296" y="1464" z="1550" inVp="2" inMag="2" time="85308318"/>
            <node id="2274" radius="3" x="2278" y="1466" z="1555" inVp="2" inMag="2" time="85310603"/>
            <node id="2275" radius="3" x="2412" y="1502" z="1512" inVp="2" inMag="2" time="85344335"/>
            <node id="2276" radius="3" x="2408" y="1483" z="1522" inVp="2" inMag="2" time="85347802"/>
            <node id="2277" radius="3" x="2406" y="1433" z="1511" inVp="2" inMag="2" time="85353936"/>
            <node id="2278" radius="3" x="2386" y="1407" z="1507" inVp="2" inMag="2" time="85356651"/>
            <node id="2279" radius="3" x="2368" y="1391" z="1501" inVp="2" inMag="2" time="85364086"/>
            <node id="2280" radius="3" x="2348" y="1381" z="1494" inVp="2" inMag="2" time="85375038"/>
            <node id="2281" radius="3" x="2332" y="1375" z="1493" inVp="2" inMag="2" time="85377837"/>
            <node id="2282" radius="3" x="2312" y="1366" z="1485" inVp="2" inMag="2" time="85380167"/>
            <node id="2283" radius="3" x="2296" y="1358" z="1476" inVp="2" inMag="2" time="85382600"/>
            <node id="2284" radius="3" x="2280" y="1359" z="1466" inVp="2" inMag="2" time="85398200"/>
            <node id="2285" radius="3" x="2258" y="1343" z="1464" inVp="2" inMag="2" time="85400301"/>
            <node id="2286" radius="3" x="2238" y="1339" z="1444" inVp="2" inMag="2" time="85403434"/>
            <node id="2287" radius="3" x="2216" y="1322" z="1422" inVp="2" inMag="2" time="85406385"/>
            <node id="2288" radius="3" x="2216" y="1289" z="1420" inVp="2" inMag="2" time="85419484"/>
            <node id="2289" radius="3" x="2200" y="1275" z="1420" inVp="2" inMag="2" time="85431803"/>
            <node id="2290" radius="3" x="2200" y="1261" z="1418" inVp="1" inMag="2" time="85453550"/>
            <node id="2291" radius="3" x="2194" y="1322" z="1421" inVp="2" inMag="2" time="85469668"/>
            <node id="2292" radius="3" x="2196" y="1296" z="1421" inVp="2" inMag="2" time="85487735"/>
            <node id="2293" radius="3" x="2188" y="1288" z="1417" inVp="2" inMag="2" time="85493802"/>
            <node id="2294" radius="3" x="2352" y="1565" z="1455" inVp="2" inMag="2" time="85542035"/>
            <node id="2295" radius="3" x="2366" y="1553" z="1486" inVp="2" inMag="2" time="85544618"/>
            <node id="2296" radius="3" x="2360" y="1584" z="1501" inVp="2" inMag="2" time="85564617"/>
            <node id="2297" radius="3" x="2384" y="1550" z="1499" inVp="2" inMag="2" time="85571934"/>
            <node id="2298" radius="3" x="2392" y="1511" z="1489" inVp="2" inMag="2" time="85584984"/>
            <node id="2299" radius="3" x="2398" y="1498" z="1478" inVp="2" inMag="2" time="85586901"/>
            <node id="2300" radius="3" x="2380" y="1566" z="1516" inVp="2" inMag="2" time="85598635"/>
            <node id="2301" radius="3" x="2366" y="1579" z="1515" inVp="2" inMag="2" time="85611919"/>
            <node id="2302" radius="3" x="2384" y="1643" z="1465" inVp="2" inMag="2" time="85702634"/>
            <node id="2303" radius="3" x="2380" y="1659" z="1492" inVp="2" inMag="2" time="85707118"/>
            <node id="2304" radius="3" x="2366" y="1645" z="1510" inVp="2" inMag="2" time="85718402"/>
            <node id="2305" radius="3" x="2362" y="1619" z="1511" inVp="2" inMag="2" time="85736769"/>
            <node id="2306" radius="3" x="2376" y="1606" z="1527" inVp="2" inMag="2" time="85742783"/>
            <node id="2307" radius="3" x="2376" y="1684" z="1507" inVp="2" inMag="2" time="85758684"/>
            <node id="2308" radius="3" x="2368" y="1695" z="1525" inVp="2" inMag="2" time="85762467"/>
            <node id="2309" radius="3" x="2354" y="1696" z="1578" inVp="2" inMag="2" time="85769951"/>
            <node id="2310" radius="3" x="2342" y="1701" z="1600" inVp="2" inMag="2" time="85772351"/>
            <node id="2311" radius="3" x="2352" y="1697" z="1518" inVp="2" inMag="2" time="85801033"/>
            <node id="2312" radius="3" x="2340" y="1699" z="1515" inVp="2" inMag="2" time="85811334"/>
            <node id="2313" radius="3" x="2336" y="1695" z="1556" inVp="2" inMag="2" time="85825934"/>
            <node id="2314" radius="3" x="2330" y="1727" z="1508" inVp="2" inMag="2" time="85837235"/>
            <node id="2315" radius="3" x="2312" y="1707" z="1506" inVp="2" inMag="2" time="85840102"/>
            <node id="2316" radius="3" x="2302" y="1698" z="1500" inVp="2" inMag="2" time="85852019"/>
            <node id="2317" radius="3" x="2294" y="1682" z="1494" inVp="2" inMag="2" time="85857119"/>
            <node id="2318" radius="3" x="2270" y="1682" z="1498" inVp="2" inMag="2" time="85881017"/>
            <node id="2319" radius="3" x="2254" y="1681" z="1493" inVp="2" inMag="2" time="85884684"/>
            <node id="2320" radius="3" x="2331" y="1604" z="1454" inVp="2" inMag="2" time="85919619"/>
            <node id="2321" radius="3" x="2323" y="1615" z="1478" inVp="2" inMag="2" time="85922599"/>
            <node id="2322" radius="3" x="2309" y="1622" z="1494" inVp="2" inMag="2" time="85924733"/>
            <node id="2323" radius="3" x="2297" y="1624" z="1487" inVp="2" inMag="2" time="85926700"/>
            <node id="2324" radius="3" x="2286" y="1619" z="1479" inVp="0" inMag="2" time="85948868"/>
            <node id="2325" radius="3" x="2303" y="1595" z="1448" inVp="2" inMag="2" time="86013833"/>
            <node id="2326" radius="3" x="2321" y="1573" z="1470" inVp="2" inMag="2" time="86020935"/>
            <node id="2327" radius="3" x="2341" y="1564" z="1479" inVp="2" inMag="2" time="86023201"/>
            <node id="2328" radius="3" x="2359" y="1537" z="1485" inVp="2" inMag="2" time="86025752"/>
            <node id="2329" radius="3" x="2377" y="1530" z="1483" inVp="2" inMag="2" time="86028219"/>
            <node id="2330" radius="3" x="2385" y="1515" z="1475" inVp="2" inMag="2" time="86049534"/>
            <node id="2331" radius="3" x="2385" y="1504" z="1455" inVp="2" inMag="2" time="86050584"/>
            <node id="2332" radius="3" x="2291" y="1609" z="1485" inVp="2" inMag="2" time="86089603"/>
            <node id="2333" radius="3" x="2287" y="1634" z="1506" inVp="2" inMag="2" time="86093670"/>
            <node id="2334" radius="3" x="2281" y="1660" z="1503" inVp="2" inMag="2" time="86102333"/>
            <node id="2335" radius="3" x="2315" y="1556" z="1331" inVp="2" inMag="2" time="86169033"/>
            <node id="2336" radius="3" x="2301" y="1540" z="1298" inVp="2" inMag="2" time="86195251"/>
            <node id="2337" radius="3" x="2275" y="1542" z="1274" inVp="1" inMag="2" time="86220233"/>
            <node id="2338" radius="3" x="2236" y="1546" z="1267" inVp="1" inMag="2" time="86222316"/>
            <node id="2341" radius="3" x="2301" y="1569" z="1310" inVp="2" inMag="2" time="86287384"/>
            <node id="2342" radius="3" x="2291" y="1581" z="1307" inVp="2" inMag="2" time="86291168"/>
            <node id="2343" radius="3" x="2331" y="1619" z="1389" inVp="2" inMag="2" time="86414300"/>
            <node id="2344" radius="3" x="2311" y="1613" z="1406" inVp="2" inMag="2" time="86416717"/>
            <node id="2345" radius="3" x="2293" y="1608" z="1405" inVp="2" inMag="2" time="86418400"/>
            <node id="2346" radius="3" x="2275" y="1582" z="1412" inVp="2" inMag="2" time="86420334"/>
            <node id="2347" radius="3" x="2255" y="1561" z="1415" inVp="2" inMag="2" time="86422367"/>
            <node id="2348" radius="3" x="2235" y="1556" z="1424" inVp="2" inMag="2" time="86423967"/>
            <node id="2349" radius="3" x="2215" y="1530" z="1424" inVp="2" inMag="2" time="86425467"/>
            <node id="2350" radius="3" x="2193" y="1509" z="1415" inVp="2" inMag="2" time="86427268"/>
            <node id="2351" radius="3" x="2173" y="1494" z="1404" inVp="2" inMag="2" time="86428934"/>
            <node id="2352" radius="3" x="2155" y="1492" z="1390" inVp="2" inMag="2" time="86431068"/>
            <node id="2353" radius="3" x="2139" y="1492" z="1377" inVp="2" inMag="2" time="86432784"/>
            <node id="2354" radius="3" x="2119" y="1488" z="1350" inVp="2" inMag="2" time="86434684"/>
            <node id="2355" radius="3" x="2101" y="1501" z="1326" inVp="2" inMag="2" time="86436501"/>
            <node id="2356" radius="3" x="2083" y="1512" z="1304" inVp="2" inMag="2" time="86438835"/>
            <node id="2357" radius="3" x="2059" y="1528" z="1282" inVp="2" inMag="2" time="86440601"/>
            <node id="2358" radius="3" x="2041" y="1539" z="1271" inVp="2" inMag="2" time="86442535"/>
            <node id="2359" radius="3" x="2019" y="1539" z="1269" inVp="2" inMag="2" time="86444568"/>
            <node id="2360" radius="3" x="2003" y="1542" z="1266" inVp="2" inMag="2" time="86446435"/>
            <node id="2361" radius="3" x="1987" y="1545" z="1265" inVp="2" inMag="2" time="86448001"/>
            <node id="2362" radius="3" x="1969" y="1540" z="1268" inVp="2" inMag="2" time="86449786"/>
            <node id="2363" radius="3" x="1953" y="1533" z="1271" inVp="2" inMag="2" time="86451452"/>
            <node id="2364" radius="3" x="1933" y="1533" z="1276" inVp="2" inMag="2" time="86453285"/>
            <node id="2365" radius="3" x="1911" y="1532" z="1280" inVp="2" inMag="2" time="86455585"/>
            <node id="2366" radius="3" x="1889" y="1536" z="1285" inVp="2" inMag="2" time="86457785"/>
            <node id="2367" radius="3" x="1869" y="1538" z="1292" inVp="2" inMag="2" time="86460133"/>
            <node id="2368" radius="3" x="1851" y="1545" z="1290" inVp="2" inMag="2" time="86461849"/>
            <node id="2369" radius="3" x="1833" y="1555" z="1292" inVp="2" inMag="2" time="86463900"/>
            <node id="2370" radius="3" x="1813" y="1567" z="1293" inVp="2" inMag="2" time="86465567"/>
            <node id="2371" radius="3" x="1795" y="1574" z="1293" inVp="2" inMag="2" time="86467567"/>
            <node id="2372" radius="3" x="1769" y="1584" z="1295" inVp="2" inMag="2" time="86469749"/>
            <node id="2373" radius="3" x="1751" y="1591" z="1293" inVp="2" inMag="2" time="86471533"/>
            <node id="2374" radius="3" x="1735" y="1591" z="1292" inVp="2" inMag="2" time="86474400"/>
            <node id="2375" radius="3" x="1719" y="1596" z="1291" inVp="2" inMag="2" time="86476283"/>
            <node id="2376" radius="3" x="1701" y="1596" z="1289" inVp="2" inMag="2" time="86478550"/>
            <node id="2377" radius="3" x="1679" y="1602" z="1285" inVp="2" inMag="2" time="86480284"/>
            <node id="2378" radius="3" x="1661" y="1599" z="1283" inVp="2" inMag="2" time="86482051"/>
            <node id="2379" radius="3" x="1645" y="1592" z="1278" inVp="2" inMag="2" time="86484067"/>
            <node id="2380" radius="3" x="1625" y="1576" z="1269" inVp="2" inMag="2" time="86485833"/>
            <node id="2381" radius="3" x="1607" y="1555" z="1267" inVp="2" inMag="2" time="86487717"/>
            <node id="2382" radius="3" x="1591" y="1529" z="1265" inVp="2" inMag="2" time="86489785"/>
            <node id="2383" radius="3" x="1573" y="1500" z="1261" inVp="2" inMag="2" time="86491534"/>
            <node id="2384" radius="3" x="1555" y="1474" z="1260" inVp="2" inMag="2" time="86493518"/>
            <node id="2385" radius="3" x="1535" y="1444" z="1258" inVp="2" inMag="2" time="86495668"/>
            <node id="2386" radius="3" x="1513" y="1402" z="1248" inVp="2" inMag="2" time="86497618"/>
            <node id="2387" radius="3" x="1493" y="1386" z="1246" inVp="2" inMag="2" time="86499385"/>
[truncated: 6,887,893 more chars]
