# Supplementary material for: Analysis of rod/cone gap junctions from the reconstruction of mouse photoreceptor terminals
Source: eLife. 2022 Apr 26;11:e73039. doi: 10.7554/eLife.73039 (PMC9170248; doi:10.7554/eLife.73039)
Supplement: Figure 4—source data 1. — KNOSSOS data file of skeletons for Figures 4 and 5. [file elife-73039-fig4-data1.zip › mergelist.txt]

1 0 0 1
2330 1448 1066 0 255 0

Rod 1
2 0 0 2
2291 1609 1191 


3 0 0 3
2375 1323 953 
